# Supplementary material for: 1-{(Z)-[3-(1-Hy­droxy­eth­yl)anilino]methyl­idene}naphthalen-2(1H)-one
Source: Acta Crystallogr Sect E Struct Rep Online. 2012 Dec 19;69(Pt 1):o106. doi: 10.1107/S1600536812050635 (PMC3588315; doi:10.1107/S1600536812050635)
Supplement: Supplementary file 1 [file e-69-0o106-sup1.cif]

##############################################################################
#                                                                            #
# This CIF contains the data in a paper accepted for publication in          #
# Acta Crystallographica Section E. It conforms to the requirements of       #
# Notes for Authors for Acta Crystallographica Section E, and has been       #
# peer reviewed under the auspices of the IUCr Commission on Journals.       #
#                                                                            #
# Full details of the Crystallographic Information File format               #
# are given in the paper "The Crystallographic Information File (CIF):       #
# a New Standard Archive File for Crystallography" by S. R. Hall, F. H.      #
# Allen and I. D. Brown [Acta Cryst. (1991), A47, 655-685].                  #
#                                                                            #
# The current version of the core CIF dictionary is obtainable from          #
# ftp://ftp.iucr.org/pub/cif_core.dic.                                       #
#                                                                            #
# Software is freely available for graphical display of the structure(s)     #
# in this CIF. For information consult the CIF software page                 #
# http://www.iucr.org/resources/cif/software.                                #
#                                                                            #
# This file may be used for bona fide research purposes within the           #
# scientific community so long as proper attribution is given to the journal # 
# article from which it was obtained.                                        #
#                                                                            #
##############################################################################
data_global
_audit_creation_method     'PLATON <TABLE ACC> option'
_journal_date_recd_electronic     2012-12-12
_journal_date_accepted     2012-12-12
_journal_name_full     'Acta Crystallographica, Section E'
_journal_year     2013
_journal_volume     69
_journal_issue      1
_journal_page_first     o106
_journal_page_last     o106
_journal_paper_category     QO
_journal_paper_doi     10.1107/S1600536812050635
_journal_coeditor_code     SU2542
_publ_contact_author_name
;
Mehmet Akkurt
;
_publ_contact_author_address
;
     Department of Physics
     Faculty of Sciences
     Erciyes University
     38039 Kayseri
     Turkey
;
_publ_contact_author_email     'akkurt@erciyes.edu.tr'
_publ_contact_author_fax     '+90-352-2076666 extra 33106'
_publ_contact_author_phone     '+90-352-2076666 extra 33106'
_publ_section_title
;\
1-{(<i>Z</i>)-[3-(1-Hydroxyethyl)anilino]methylidene}naphthalen-2(1<i>H</i>)-\
one
;
loop_
    _publ_author_name
    _publ_author_address
    'Horton, Peter N.'
;
School of Chemistry,
University of Southampton,
Highfield, Southampton,
SO17 1BJ England
England
;
    'Akkurt, Mehmet'
;
     Department of Physics
     Faculty of Sciences
     Erciyes University
     38039 Kayseri
     Turkey
;
    'Mohamed, Shaaban K.'
;
Chemistry and Environmental Division,
Manchester Metropolitan University,
Manchester M1 5GD
England
Chemistry Department,
Faculty of Science,
Minia University,
El-Minia,
Egypt
;
    'Antar A. Abdelhamid'
;
Chemistry and Environmental Division,
Manchester Metropolitan University,
Manchester M1 5GD
England
Chemistry Department,
Faculty of Science,
Minia University,
El-Minia,
Egypt
;
    'Adel A. Marzouk'
;
Pharmaceutical Chemistry Department,
Faculty of Pharmacy,
Al Azhar University,
Egypt
;
data_I
_chemical_name_systematic
;
1-{(<i>Z</i>)-[3-(1-Hydroxyethyl)anilino]methylidene}naphthalen-
2(1<i>H</i>)-one
;
_chemical_name_common     ?
_chemical_formula_moiety     'C19 H17 N O2'
_chemical_formula_sum     'C19 H17 N O2'
_chemical_formula_structural     ?
_chemical_formula_iupac     'C19 H17 N O2'
_chemical_formula_weight     291.34
_chemical_melting_point     ?
_symmetry_cell_setting     monoclinic
_symmetry_space_group_name_H-M     'P 21/c'
_symmetry_space_group_name_Hall     '-P 2ybc'
loop_
    _symmetry_equiv_pos_site_id
    _symmetry_equiv_pos_as_xyz
    1 x,y,z
    2 -x,1/2+y,1/2-z
    3 -x,-y,-z
    4 x,1/2-y,1/2+z
_cell_length_a     18.9837(10)
_cell_length_b     4.740(2)
_cell_length_c     16.105(8)
_cell_angle_alpha     90
_cell_angle_beta     92.927(9)
_cell_angle_gamma     90
_cell_volume     1447.3(9)
_cell_formula_units_Z     4
_cell_measurement_reflns_used     3255
_cell_measurement_theta_min     2.5
_cell_measurement_theta_max     27.5
_cell_measurement_temperature     100(2)
_exptl_crystal_description     plate
_exptl_crystal_colour     Orange
_exptl_crystal_size_max     0.21
_exptl_crystal_size_mid     0.10
_exptl_crystal_size_min     0.03
_exptl_crystal_size_rad     ?
_exptl_crystal_density_diffrn     1.337
_exptl_crystal_density_meas     ?
_exptl_crystal_density_method     'Not Measured'
_exptl_crystal_F_000     616
_exptl_absorpt_coefficient_mu     0.087
_exptl_absorpt_correction_type     multi-scan
_exptl_absorpt_process_details
                                 '(<i>CrystalClear-SM Expert</i>; Rigaku, 2012)'
_exptl_absorpt_correction_T_min     0.982
_exptl_absorpt_correction_T_max     0.997
_exptl_special_details
;
;
_diffrn_ambient_temperature     100(2)
_diffrn_radiation_type     MoK\a
_diffrn_radiation_wavelength     0.71075
_diffrn_measurement_device_type     'Rigaku AFC12 (Right)'
_diffrn_measurement_device     'four-circle \k diffractometer'
_diffrn_measurement_method     'profile data from \w-scans'
_diffrn_detector_area_resol_mean     28.5714
_diffrn_reflns_number     7947
_diffrn_reflns_av_R_equivalents     0.0214
_diffrn_reflns_av_sigmaI/netI     0.0258
_diffrn_reflns_theta_min     3.22
_diffrn_reflns_theta_max     27.49
_diffrn_reflns_theta_full     25.00
_diffrn_measured_fraction_theta_max     0.956
_diffrn_measured_fraction_theta_full     0.971
_diffrn_reflns_limit_h_min     -22
_diffrn_reflns_limit_h_max     24
_diffrn_reflns_limit_k_min     -5
_diffrn_reflns_limit_k_max     6
_diffrn_reflns_limit_l_min     -19
_diffrn_reflns_limit_l_max     20
_diffrn_reflns_reduction_process
;
;
_diffrn_standards_number     ?
_diffrn_standards_interval_count     ?
_diffrn_standards_interval_time     ?
_diffrn_standards_decay_%     ?
_refine_special_details
;
Refinement on <i>F</i>^2^ for ALL reflections except those flagged by the user
for potential systematic errors. Weighted <i>R</i>-factors <i>wR</i> and all
goodnesses of fit <i>S</i> are based on <i>F</i>^2^, conventional
<i>R</i>-factors <i>R</i> are based on <i>F</i>, with <i>F</i> set to zero for
negative <i>F</i>^2^. The observed criterion of <i>F</i>^2^ > \s(<i>F</i>^2^)
is used only for calculating -<i>R</i>-factor-obs <i>etc</i>. and is not
relevant to the choice of reflections for refinement. <i>R</i>-factors based
on <i>F</i>^2^ are statistically about twice as large as those based on
<i>F</i>, and <i>R</i>-factors based on ALL data will be even larger.
;
_reflns_number_total     3169
_reflns_number_gt     2836
_reflns_threshold_expression     I>2\s(I)
_refine_ls_structure_factor_coef     Fsqd
_refine_ls_matrix_type     full
_refine_ls_R_factor_all     0.0716
_refine_ls_R_factor_gt     0.0653
_refine_ls_wR_factor_gt     0.1687
_refine_ls_wR_factor_ref     0.1745
_refine_ls_goodness_of_fit_ref     1.064
_refine_ls_restrained_S_all     1.089
_refine_ls_number_reflns     3169
_refine_ls_number_parameters     200
_refine_ls_number_restraints     6
_refine_ls_number_constraints     ?
_refine_ls_hydrogen_treatment     constr
_refine_ls_weighting_scheme     calc
_refine_ls_weighting_details
         'calc w=1/[\s^2^(Fo^2^)+(0.0842P)^2^+0.8621P] where P=(Fo^2^+2Fc^2^)/3'
_atom_sites_solution_hydrogens     geom
_atom_sites_solution_primary     direct
_atom_sites_solution_secondary     difmap
_refine_ls_shift/su_max     0.000
_refine_ls_shift/su_mean     0.000
_refine_diff_density_max     0.416
_refine_diff_density_min     -0.400
_refine_ls_extinction_method     'none'
_refine_ls_abs_structure_details     ?
_refine_ls_abs_structure_Flack     .
loop_
    _atom_type_symbol
    _atom_type_description
    _atom_type_scat_dispersion_real
    _atom_type_scat_dispersion_imag
    _atom_type_scat_source
    C C 0.0033 0.0016 ' International Tables Vol C Tables 4.2.6.8 and 6.1.1.4'
    H H 0.0000 0.0000 ' International Tables Vol C Tables 4.2.6.8 and 6.1.1.4'
    N N 0.0061 0.0033 ' International Tables Vol C Tables 4.2.6.8 and 6.1.1.4'
    O O 0.0106 0.0060 ' International Tables Vol C Tables 4.2.6.8 and 6.1.1.4'
_computing_data_collection     '<i>CrystalClear-SM Expert</i> (Rigaku, 2012)'
_computing_cell_refinement     '<i>CrystalClear-SM Expert</i> (Rigaku, 2012)'
_computing_data_reduction     '<i>CrystalClear-SM Expert</i> (Rigaku, 2012)'
_computing_structure_solution     'SHELXS97 (Sheldrick, 2008)'
_computing_structure_refinement     'SHELXL97 (Sheldrick, 2008)'
_computing_molecular_graphics     'ORTEP-3 for Windows (Farrugia, 2012)'
_computing_publication_material
        'WinGX (Farrugia, 2012), PARST (Nardelli, 1995) and PLATON (Spek, 2009)'
loop_
    _atom_site_type_symbol
    _atom_site_label
    _atom_site_fract_x
    _atom_site_fract_y
    _atom_site_fract_z
    _atom_site_U_iso_or_equiv
    _atom_site_thermal_displace_type
    _atom_site_calc_flag
    _atom_site_refinement_flags
    _atom_site_occupancy
    _atom_site_disorder_assembly
    _atom_site_disorder_group
    O O1 0.24195(7) 0.6722(3) 0.13570(9) 0.0357(4) Uani d . 1.000 . .
    O O2 0.30336(7) -0.3769(3) 0.49991(9) 0.0353(4) Uani d D 1.000 A .
    N N1 0.28516(8) 0.3859(3) 0.26369(10) 0.0273(4) Uani d . 1.000 . .
    C C1 0.19536(9) 0.7409(4) 0.26860(11) 0.0274(5) Uani d . 1.000 . .
    C C2 0.19913(9) 0.8010(4) 0.18140(12) 0.0300(6) Uani d . 1.000 . .
    C C3 0.15259(10) 1.0149(5) 0.14572(13) 0.0334(6) Uani d . 1.000 . .
    C C4 0.10697(10) 1.1537(5) 0.19253(13) 0.0349(6) Uani d . 1.000 . .
    C C5 0.10260(9) 1.1025(4) 0.28010(13) 0.0319(6) Uani d . 1.000 . .
    C C6 0.05493(10) 1.2531(5) 0.32734(15) 0.0384(7) Uani d . 1.000 . .
    C C7 0.05156(11) 1.2097(5) 0.41139(15) 0.0409(7) Uani d . 1.000 . .
    C C8 0.09706(11) 1.0136(5) 0.45051(14) 0.0382(6) Uani d . 1.000 . .
    C C9 0.14383(10) 0.8623(4) 0.40615(13) 0.0337(6) Uani d . 1.000 . .
    C C10 0.14765(9) 0.8979(4) 0.31905(12) 0.0286(5) Uani d . 1.000 . .
    C C11 0.23989(9) 0.5345(4) 0.30527(11) 0.0272(5) Uani d . 1.000 . .
    C C12 0.33197(9) 0.1781(4) 0.29629(11) 0.0259(5) Uani d . 1.000 . .
    C C13 0.32893(10) 0.0716(4) 0.37676(11) 0.0301(6) Uani d . 1.000 . .
    C C14 0.37591(10) -0.1355(5) 0.40543(12) 0.0318(6) Uani d D 1.000 A .
    C C15 0.42692(10) -0.2333(4) 0.35367(12) 0.0316(6) Uani d . 1.000 . .
    C C16 0.42992(10) -0.1285(4) 0.27363(12) 0.0306(6) Uani d . 1.000 . .
    C C17 0.38249(10) 0.0757(4) 0.24463(12) 0.0288(5) Uani d . 1.000 . .
    C C18 0.37040(11) -0.2558(6) 0.49218(13) 0.0427(6) Uani d D 1.000 . .
    C C19A 0.39187(15) -0.0604(7) 0.55719(17) 0.0427(6) Uani d DP 0.775(5) A 1
    C C19B 0.4279(3) -0.288(2) 0.5443(5) 0.049(3) Uiso d DP 0.225(5) A 3
    H H1 0.28620 0.42020 0.21010 0.0330 Uiso c R 1.000 . .
    H H2 0.29650 -0.40430 0.55040 0.0530 Uiso c R 1.000 . .
    H H4 0.07660 1.29040 0.16670 0.0420 Uiso c R 1.000 . .
    H H6 0.02440 1.38770 0.30060 0.0460 Uiso c R 1.000 . .
    H H7 0.01880 1.31150 0.44250 0.0490 Uiso c R 1.000 . .
    H H8 0.09560 0.98470 0.50880 0.0460 Uiso c R 1.000 . .
    H H9 0.17430 0.73090 0.43430 0.0400 Uiso c R 1.000 . .
    H H11 0.23730 0.49980 0.36310 0.0330 Uiso c R 1.000 . .
    H H13 0.29440 0.14120 0.41230 0.0360 Uiso c R 1.000 . .
    H H15 0.45980 -0.37230 0.37320 0.0380 Uiso c R 1.000 . .
    H H16 0.46470 -0.19700 0.23840 0.0370 Uiso c R 1.000 . .
    H H17 0.38460 0.14550 0.18950 0.0350 Uiso c R 1.000 . .
    H H18A 0.40480 -0.41550 0.49660 0.0510 Uiso c RP 0.775(5) A 1
    H H19A 0.38530 -0.14750 0.61150 0.0640 Uiso c RP 0.775(5) A 1
    H H19B 0.36320 0.11110 0.55180 0.0640 Uiso c RP 0.775(5) A 1
    H H19C 0.44170 -0.01220 0.55260 0.0640 Uiso c RP 0.775(5) A 1
    H H3 0.15420 1.05860 0.08830 0.0400 Uiso c R 1.000 . .
    H H18B 0.35580 -0.07110 0.51590 0.0510 Uiso d RP 0.225(5) A 2
    H H19D 0.45850 -0.12250 0.54060 0.0730 Uiso c RP 0.225(5) A 3
    H H19E 0.45380 -0.45720 0.52860 0.0730 Uiso c RP 0.225(5) A 3
    H H19F 0.41320 -0.30840 0.60140 0.0730 Uiso c RP 0.225(5) A 3
loop_
    _atom_site_aniso_label
    _atom_site_aniso_U_11
    _atom_site_aniso_U_22
    _atom_site_aniso_U_33
    _atom_site_aniso_U_12
    _atom_site_aniso_U_13
    _atom_site_aniso_U_23
    O1 0.0371(7) 0.0427(8) 0.0281(7) 0.0014(6) 0.0089(6) 0.0039(7)
    O2 0.0445(8) 0.0360(8) 0.0263(7) -0.0094(6) 0.0095(6) -0.0020(6)
    N1 0.0282(7) 0.0306(8) 0.0233(8) -0.0037(6) 0.0043(6) 0.0008(7)
    C1 0.0262(8) 0.0290(9) 0.0272(9) -0.0057(7) 0.0032(7) -0.0007(8)
    C2 0.0271(9) 0.0324(10) 0.0307(10) -0.0053(7) 0.0026(7) 0.0008(8)
    C3 0.0320(9) 0.0375(11) 0.0306(10) -0.0048(8) -0.0005(7) 0.0053(9)
    C4 0.0283(9) 0.0351(11) 0.0409(12) -0.0024(8) -0.0023(8) 0.0042(9)
    C5 0.0257(9) 0.0322(10) 0.0380(11) -0.0052(7) 0.0025(7) -0.0023(9)
    C6 0.0299(10) 0.0368(11) 0.0485(13) 0.0009(8) 0.0029(8) -0.0019(10)
    C7 0.0361(11) 0.0398(12) 0.0476(13) -0.0011(9) 0.0112(9) -0.0113(11)
    C8 0.0397(11) 0.0393(11) 0.0364(11) -0.0050(9) 0.0096(8) -0.0065(10)
    C9 0.0342(10) 0.0349(11) 0.0325(10) -0.0017(8) 0.0053(8) -0.0030(9)
    C10 0.0244(8) 0.0293(9) 0.0324(10) -0.0066(7) 0.0033(7) -0.0019(8)
    C11 0.0278(9) 0.0290(9) 0.0251(9) -0.0065(7) 0.0039(7) -0.0031(8)
    C12 0.0269(8) 0.0263(9) 0.0245(9) -0.0057(7) 0.0013(6) 0.0001(8)
    C13 0.0283(9) 0.0393(11) 0.0229(9) -0.0063(7) 0.0039(7) -0.0023(8)
    C14 0.0292(9) 0.0411(11) 0.0248(9) -0.0091(8) -0.0017(7) 0.0050(9)
    C15 0.0315(9) 0.0310(10) 0.0316(10) -0.0045(7) -0.0037(7) 0.0035(9)
    C16 0.0348(10) 0.0297(10) 0.0275(10) 0.0001(7) 0.0035(7) -0.0030(8)
    C17 0.0354(9) 0.0295(10) 0.0219(9) -0.0020(7) 0.0047(7) 0.0018(8)
    C18 0.0393(9) 0.0592(12) 0.0294(8) -0.0086(8) -0.0012(6) 0.0102(8)
    C19A 0.0393(9) 0.0592(12) 0.0294(8) -0.0086(8) -0.0012(6) 0.0102(8)
_geom_special_details
;
Bond distances, angles <i>etc</i>. have been calculated using the rounded
fractional coordinates. All su's are estimated from the variances of the
(full) variance-covariance matrix. The cell e.s.d.'s are taken into account in
the estimation of distances, angles and torsion angles
;
loop_
    _geom_bond_atom_site_label_1
    _geom_bond_atom_site_label_2
    _geom_bond_site_symmetry_1
    _geom_bond_site_symmetry_2
    _geom_bond_distance
    _geom_bond_publ_flag
    O1 C2 . . 1.279(2) no
    O2 C18 . . 1.407(3) no
    O2 H2 . . 0.8400 no
    N1 C11 . . 1.320(2) no
    N1 C12 . . 1.410(2) no
    N1 H1 . . 0.8800 no
    C1 C10 . . 1.452(3) no
    C1 C11 . . 1.403(3) no
    C1 C2 . . 1.438(3) no
    C2 C3 . . 1.445(3) no
    C3 C4 . . 1.348(3) no
    C4 C5 . . 1.438(3) no
    C5 C10 . . 1.418(3) no
    C5 C6 . . 1.406(3) no
    C6 C7 . . 1.374(3) no
    C7 C8 . . 1.397(3) no
    C8 C9 . . 1.370(3) no
    C9 C10 . . 1.418(3) no
    C12 C17 . . 1.389(3) no
    C12 C13 . . 1.395(3) no
    C13 C14 . . 1.389(3) no
    C14 C18 . . 1.518(3) no
    C14 C15 . . 1.389(3) no
    C15 C16 . . 1.385(3) no
    C16 C17 . . 1.387(3) no
    C18 C19B . . 1.351(7) no
    C18 C19A . . 1.441(4) no
    C3 H3 . . 0.9500 no
    C4 H4 . . 0.9500 no
    C6 H6 . . 0.9500 no
    C7 H7 . . 0.9500 no
    C8 H8 . . 0.9500 no
    C9 H9 . . 0.9500 no
    C11 H11 . . 0.9500 no
    C13 H13 . . 0.9500 no
    C15 H15 . . 0.9500 no
    C16 H16 . . 0.9500 no
    C17 H17 . . 0.9500 no
    C18 H18A . . 1.0000 no
    C18 H18B . . 1.0000 no
    C19A H19A . . 0.9800 no
    C19A H19B . . 0.9800 no
    C19A H19C . . 0.9800 no
    C19B H19D . . 0.9800 no
    C19B H19E . . 0.9800 no
    C19B H19F . . 0.9800 no
loop_
    _geom_angle_atom_site_label_1
    _geom_angle_atom_site_label_2
    _geom_angle_atom_site_label_3
    _geom_angle_site_symmetry_1
    _geom_angle_site_symmetry_2
    _geom_angle_site_symmetry_3
    _geom_angle
    _geom_angle_publ_flag
    C18 O2 H2 . . . 110.00 no
    C11 N1 C12 . . . 126.75(16) no
    C11 N1 H1 . . . 117.00 no
    C12 N1 H1 . . . 117.00 no
    C2 C1 C10 . . . 120.55(16) no
    C2 C1 C11 . . . 119.34(16) no
    C10 C1 C11 . . . 120.08(16) no
    C1 C2 C3 . . . 117.87(17) no
    O1 C2 C3 . . . 119.99(18) no
    O1 C2 C1 . . . 122.14(17) no
    C2 C3 C4 . . . 121.15(19) no
    C3 C4 C5 . . . 122.5(2) no
    C4 C5 C6 . . . 121.06(18) no
    C4 C5 C10 . . . 119.06(17) no
    C6 C5 C10 . . . 119.87(19) no
    C5 C6 C7 . . . 121.4(2) no
    C6 C7 C8 . . . 119.0(2) no
    C7 C8 C9 . . . 121.0(2) no
    C8 C9 C10 . . . 121.37(18) no
    C1 C10 C5 . . . 118.83(17) no
    C1 C10 C9 . . . 123.86(17) no
    C5 C10 C9 . . . 117.31(17) no
    N1 C11 C1 . . . 123.53(16) no
    C13 C12 C17 . . . 119.52(17) no
    N1 C12 C13 . . . 122.93(16) no
    N1 C12 C17 . . . 117.54(16) no
    C12 C13 C14 . . . 120.55(17) no
    C13 C14 C15 . . . 119.45(18) no
    C13 C14 C18 . . . 119.88(18) no
    C15 C14 C18 . . . 120.66(19) no
    C14 C15 C16 . . . 120.11(18) no
    C15 C16 C17 . . . 120.46(18) no
    C12 C17 C16 . . . 119.90(18) no
    O2 C18 C19A . . . 114.92(19) no
    C14 C18 C19B . . . 121.5(4) no
    O2 C18 C19B . . . 127.2(4) no
    C14 C18 C19A . . . 113.4(2) no
    O2 C18 C14 . . . 109.87(16) no
    C2 C3 H3 . . . 119.00 no
    C4 C3 H3 . . . 119.00 no
    C3 C4 H4 . . . 119.00 no
    C5 C4 H4 . . . 119.00 no
    C5 C6 H6 . . . 119.00 no
    C7 C6 H6 . . . 119.00 no
    C6 C7 H7 . . . 121.00 no
    C8 C7 H7 . . . 120.00 no
    C7 C8 H8 . . . 120.00 no
    C9 C8 H8 . . . 119.00 no
    C8 C9 H9 . . . 119.00 no
    C10 C9 H9 . . . 119.00 no
    N1 C11 H11 . . . 118.00 no
    C1 C11 H11 . . . 118.00 no
    C12 C13 H13 . . . 120.00 no
    C14 C13 H13 . . . 120.00 no
    C14 C15 H15 . . . 120.00 no
    C16 C15 H15 . . . 120.00 no
    C15 C16 H16 . . . 120.00 no
    C17 C16 H16 . . . 120.00 no
    C12 C17 H17 . . . 120.00 no
    C16 C17 H17 . . . 120.00 no
    O2 C18 H18A . . . 106.00 no
    O2 C18 H18B . . . 93.00 no
    C14 C18 H18A . . . 106.00 no
    C14 C18 H18B . . . 93.00 no
    C19A C18 H18A . . . 106.00 no
    C19B C18 H18B . . . 95.00 no
    C18 C19A H19A . . . 109.00 no
    C18 C19A H19B . . . 109.00 no
    C18 C19A H19C . . . 109.00 no
    H19A C19A H19B . . . 109.00 no
    H19A C19A H19C . . . 109.00 no
    H19B C19A H19C . . . 110.00 no
    C18 C19B H19D . . . 110.00 no
    C18 C19B H19E . . . 109.00 no
    C18 C19B H19F . . . 110.00 no
    H19D C19B H19E . . . 109.00 no
    H19D C19B H19F . . . 110.00 no
    H19E C19B H19F . . . 109.00 no
loop_
    _geom_torsion_atom_site_label_1
    _geom_torsion_atom_site_label_2
    _geom_torsion_atom_site_label_3
    _geom_torsion_atom_site_label_4
    _geom_torsion_site_symmetry_1
    _geom_torsion_site_symmetry_2
    _geom_torsion_site_symmetry_3
    _geom_torsion_site_symmetry_4
    _geom_torsion
    _geom_torsion_publ_flag
    C11 N1 C12 C17 . . . . -170.74(18) no
    C12 N1 C11 C1 . . . . 179.24(17) no
    C11 N1 C12 C13 . . . . 9.9(3) no
    C10 C1 C2 O1 . . . . 178.02(17) no
    C10 C1 C2 C3 . . . . -1.9(3) no
    C11 C1 C2 O1 . . . . 0.0(3) no
    C11 C1 C2 C3 . . . . -179.93(17) no
    C11 C1 C10 C9 . . . . 1.8(3) no
    C2 C1 C11 N1 . . . . -1.1(3) no
    C10 C1 C11 N1 . . . . -179.17(17) no
    C11 C1 C10 C5 . . . . -179.16(17) no
    C2 C1 C10 C5 . . . . 2.8(3) no
    C2 C1 C10 C9 . . . . -176.24(17) no
    O1 C2 C3 C4 . . . . 180.0(2) no
    C1 C2 C3 C4 . . . . -0.1(3) no
    C2 C3 C4 C5 . . . . 1.2(3) no
    C3 C4 C5 C6 . . . . 179.3(2) no
    C3 C4 C5 C10 . . . . -0.2(3) no
    C4 C5 C6 C7 . . . . -178.5(2) no
    C10 C5 C6 C7 . . . . 1.0(3) no
    C4 C5 C10 C1 . . . . -1.8(3) no
    C4 C5 C10 C9 . . . . 177.36(18) no
    C6 C5 C10 C1 . . . . 178.70(18) no
    C6 C5 C10 C9 . . . . -2.2(3) no
    C5 C6 C7 C8 . . . . 0.6(3) no
    C6 C7 C8 C9 . . . . -1.0(3) no
    C7 C8 C9 C10 . . . . -0.3(3) no
    C8 C9 C10 C1 . . . . -179.09(19) no
    C8 C9 C10 C5 . . . . 1.9(3) no
    N1 C12 C13 C14 . . . . 179.28(18) no
    C17 C12 C13 C14 . . . . 0.0(3) no
    N1 C12 C17 C16 . . . . 179.89(17) no
    C13 C12 C17 C16 . . . . -0.8(3) no
    C12 C13 C14 C15 . . . . 1.0(3) no
    C12 C13 C14 C18 . . . . -178.05(19) no
    C13 C14 C15 C16 . . . . -1.2(3) no
    C18 C14 C15 C16 . . . . 177.85(19) no
    C13 C14 C18 O2 . . . . 59.0(3) no
    C13 C14 C18 C19A . . . . -71.1(3) no
    C15 C14 C18 O2 . . . . -120.0(2) no
    C15 C14 C18 C19A . . . . 109.8(3) no
    C14 C15 C16 C17 . . . . 0.4(3) no
    C15 C16 C17 C12 . . . . 0.6(3) no
loop_
    _geom_hbond_atom_site_label_D
    _geom_hbond_atom_site_label_H
    _geom_hbond_atom_site_label_A
    _geom_hbond_site_symmetry_A
    _geom_hbond_distance_DH
    _geom_hbond_distance_HA
    _geom_hbond_distance_DA
    _geom_hbond_angle_DHA
    _geom_hbond_publ_flag
    N1 H1 O1 . 0.88 1.86 2.567(2) 136 yes
    O2 H2 O1 4_555 0.84 2.08 2.710(2) 132 yes
    C11 H11 O2 1_565 0.95 2.55 3.327(3) 140 yes
_iucr_refine_instructions_details
;
TITL  472-NCS-615
CELL  0.71075  18.9837   4.7400  16.1050   90.000   92.927   90.000
ZERR     4.00   0.0010   0.0020   0.0080    0.000    0.009    0.000
LATT   1
SYMM  - X, 1/2 + Y, 1/2 - Z
SFAC  C    H    N    O
UNIT  76   68   4    8
MERG   2
SHEL 7 0.77
SADI c18 c19a c18 c19b
SADI c14 c19a c14 c19b
SADI O2 c19a o2 c19b
eqiv $1    x, -y+1/2, z+1/2
HTAB N1    O1
HTAB O2    O1_$1
EADP C18 C19A
FMAP  2
PLAN  5
SIZE  0.03   0.10   0.21
ACTA  50
BOND   $H
CONF
BUMP  -0.01000
L.S.  13
TEMP  -173.00
WGHT    0.084200    0.862100
FVAR       6.72303   0.77478
C1    1    0.195359    0.740894    0.268602    11.00000    0.02618    0.02903 =
         0.02717   -0.00070    0.00320   -0.00572
C2    1    0.199135    0.801042    0.181403    11.00000    0.02705    0.03244 =
         0.03067    0.00083    0.00263   -0.00526
C3    1    0.152591    1.014922    0.145717    11.00000    0.03202    0.03746 =
         0.03059    0.00532   -0.00050   -0.00475
AFIX  43
H3    2    0.154155    1.058556    0.088267    11.00000   -1.20000
AFIX   0
C4    1    0.106973    1.153671    0.192528    11.00000    0.02833    0.03512 =
         0.04093    0.00417   -0.00230   -0.00240
AFIX  43
H4    2    0.076565    1.290447    0.166664    11.00000   -1.20000
AFIX   0
C5    1    0.102596    1.102510    0.280102    11.00000    0.02573    0.03224 =
         0.03801   -0.00227    0.00253   -0.00515
C6    1    0.054926    1.253150    0.327339    11.00000    0.02991    0.03684 =
         0.04846   -0.00190    0.00286    0.00090
AFIX  43
H6    2    0.024424    1.387729    0.300577    11.00000   -1.20000
AFIX   0
C7    1    0.051557    1.209710    0.411393    11.00000    0.03612    0.03979 =
         0.04760   -0.01128    0.01116   -0.00114
AFIX  43
H7    2    0.018765    1.311537    0.442452    11.00000   -1.20000
AFIX   0
C8    1    0.097055    1.013627    0.450506    11.00000    0.03973    0.03931 =
         0.03639   -0.00647    0.00962   -0.00500
AFIX  43
H8    2    0.095551    0.984712    0.508759    11.00000   -1.20000
AFIX   0
C9    1    0.143827    0.862327    0.406149    11.00000    0.03423    0.03490 =
         0.03248   -0.00300    0.00530   -0.00174
AFIX  43
H9    2    0.174327    0.730876    0.434321    11.00000   -1.20000
AFIX   0
C10   1    0.147647    0.897902    0.319053    11.00000    0.02436    0.02931 =
         0.03238   -0.00192    0.00333   -0.00663
C11   1    0.239887    0.534482    0.305271    11.00000    0.02775    0.02900 =
         0.02512   -0.00308    0.00386   -0.00650
AFIX  43
H11   2    0.237300    0.499820    0.363135    11.00000   -1.20000
AFIX   0
C12   1    0.331970    0.178073    0.296285    11.00000    0.02685    0.02629 =
         0.02446    0.00008    0.00129   -0.00574
C13   1    0.328926    0.071585    0.376760    11.00000    0.02826    0.03932 =
         0.02287   -0.00231    0.00386   -0.00627
AFIX  43
H13   2    0.294449    0.141244    0.412260    11.00000   -1.20000
AFIX   0
C14   1    0.375912   -0.135550    0.405428    11.00000    0.02925    0.04109 =
         0.02475    0.00499   -0.00170   -0.00908
C15   1    0.426921   -0.233308    0.353674    11.00000    0.03151    0.03095 =
         0.03156    0.00347   -0.00374   -0.00447
AFIX  43
H15   2    0.459808   -0.372275    0.373199    11.00000   -1.20000
AFIX   0
C16   1    0.429916   -0.128495    0.273632    11.00000    0.03477    0.02971 =
         0.02748   -0.00304    0.00349    0.00013
AFIX  43
H16   2    0.464705   -0.197009    0.238367    11.00000   -1.20000
AFIX   0
C17   1    0.382490    0.075720    0.244632    11.00000    0.03536    0.02949 =
         0.02195    0.00180    0.00467   -0.00196
AFIX  43
H17   2    0.384554    0.145507    0.189513    11.00000   -1.20000
AFIX   0
N1    3    0.285160    0.385950    0.263689    11.00000    0.02818    0.03062 =
         0.02330    0.00085    0.00433   -0.00369
AFIX  43
H1    2    0.286250    0.420176    0.210065    11.00000   -1.20000
AFIX   0
O1    4    0.241948    0.672220    0.135703    11.00000    0.03713    0.04266 =
         0.02807    0.00385    0.00889    0.00139
O2    4    0.303362   -0.376905    0.499908    11.00000    0.04449    0.03603 =
         0.02626   -0.00197    0.00946   -0.00945
AFIX 147
H2    2    0.296548   -0.404302    0.550400    11.00000   -1.50000
AFIX   0
C18   1    0.370399   -0.255806    0.492177    11.00000    0.03926    0.05918 =
         0.02936    0.01016   -0.00124   -0.00862
PART    1
AFIX  13
H18A  2    0.404797   -0.415537    0.496631    21.00000   -1.20000
PART    2
H18B  2    0.355765   -0.071137    0.515885   -21.00000   -1.20000
AFIX   0
PART    1
C19A  1    0.391871   -0.060448    0.557193    21.00000    0.03926    0.05918 =
         0.02936    0.01016   -0.00124   -0.00862
AFIX 137
H19A  2    0.385299   -0.147457    0.611452    21.00000   -1.50000
H19B  2    0.363202    0.111131    0.551768    21.00000   -1.50000
H19C  2    0.441713   -0.012156    0.552574    21.00000   -1.50000
AFIX   0
PART    3
C19B  1    0.427921   -0.288201    0.544268   -21.00000    0.04859
AFIX  33
H19D  2    0.458464   -0.122453    0.540604   -21.00000   -1.50000
H19E  2    0.453844   -0.457200    0.528581   -21.00000   -1.50000
H19F  2    0.413169   -0.308442    0.601395   -21.00000   -1.50000
HKLF 4
REM   472-NCS-615
REM R1 =  0.0653 for   2836 Fo > 4sig(Fo)  and  0.0716 for all   3169 data
REM    200 parameters refined using      6 restraints
END
WGHT      0.0842      0.8621
REM Highest difference peak  0.416,  deepest hole -0.400,  1-sigma level  0.053
Q1    1   0.4339 -0.3881  0.5236  11.00000  0.05    0.39
Q2    1   0.2782 -0.2527  0.5424  11.00000  0.05    0.32
Q3    1   0.4100 -0.1356  0.3871  11.00000  0.05    0.21
Q4    1   0.2597 -0.6418  0.5219  11.00000  0.05    0.18
Q5    1   0.3452  0.0720  0.5419  11.00000  0.05    0.18
;
