# Supplementary material for: 1-{(Z)-[3-(1-Hy­droxy­eth­yl)anilino]methyl­idene}naphthalen-2(1H)-one
Source: Acta Crystallogr Sect E Struct Rep Online. 2012 Dec 19;69(Pt 1):o106. doi: 10.1107/S1600536812050635 (PMC3588315; doi:10.1107/S1600536812050635)
Supplement: Supplementary file 2 [file e-69-0o106-Isup2.hkl]

# 
# h,k,l, Fc-squared, Fo-squared, sigma(Fo-squared) and status flag 
# 
data_I
_shelx_title '  472-NCS-615' 
_shelx_refln_list_code          4 
_shelx_F_calc_maximum      147.11 
_exptl_crystal_F_000       616.00 
_reflns_d_resolution_high  0.7700 
 
loop_ 
 _symmetry_equiv_pos_as_xyz 
 'x, y, z' 
 '-x, y+1/2, -z+1/2' 
 '-x, -y, -z' 
 'x, -y-1/2, z-1/2' 
 
_cell_length_a    18.9837 
_cell_length_b     4.7400 
_cell_length_c    16.1050 
_cell_angle_alpha  90.000 
_cell_angle_beta   92.927 
_cell_angle_gamma  90.000 
 
_shelx_F_squared_multiplier     1.000 
 
loop_ 
 _refln_index_h 
 _refln_index_k 
 _refln_index_l 
 _refln_F_squared_calc 
 _refln_F_squared_meas 
 _refln_F_squared_sigma 
 _refln_observed_status 
   3   0   0      675.25      459.96      4.10 o 
   4   0   0    12187.93    10880.26    154.86 o 
   5   0   0        0.13        1.89      0.63 o 
   6   0   0     1859.86     1989.18      9.62 o 
   7   0   0       99.97       96.63      1.53 o 
   8   0   0       20.78       22.85      1.57 o 
   9   0   0       33.83       26.81      1.75 o 
  10   0   0        0.05        9.88      2.67 o 
  11   0   0      246.55      210.32      6.36 o 
  12   0   0      168.31      140.06      5.28 o 
  13   0   0      210.41      162.91      4.00 o 
  14   0   0       24.39       22.95      3.54 o 
  15   0   0      497.32      567.41      8.52 o 
  16   0   0      159.55      176.63      5.82 o 
  17   0   0      231.89      272.00      5.95 o 
  18   0   0       11.47       13.73      3.05 o 
  19   0   0      204.78      213.76     11.23 o 
  20   0   0      278.94      312.57      7.15 o 
  21   0   0     2011.29     2219.65     18.07 o 
  22   0   0      178.96      181.62      6.43 o 
  23   0   0      548.31      546.04     10.83 o 
  24   0   0       12.11        9.43      3.28 o 
   1   1   0     4926.41     4456.40     18.23 o 
   2   1   0     2120.84     1842.59     13.40 o 
   3   1   0     1175.67     1253.43      3.14 o 
   4   1   0    21642.06    20765.49     67.01 o 
   5   1   0       83.88       51.38      1.28 o 
   6   1   0      166.68      131.15      1.09 o 
   7   1   0      198.52      186.41      2.05 o 
   8   1   0      133.29      146.29      1.94 o 
   9   1   0        0.01        0.88      0.72 o 
  10   1   0       40.51       36.90      1.60 o 
  11   1   0        8.34        6.71      0.78 o 
  12   1   0        0.55        1.63      0.51 o 
  13   1   0      206.27      242.62      3.72 o 
  14   1   0      441.49      462.83      5.22 o 
  15   1   0       40.73       53.64      4.43 o 
  16   1   0       16.20       14.50      2.26 o 
  17   1   0     1776.65     1972.37     14.79 o 
  18   1   0       39.54       34.85      5.60 o 
  19   1   0      282.62      275.16      6.09 o 
  20   1   0       48.52       56.13      6.31 o 
  21   1   0        0.71        2.76      1.19 o 
  22   1   0        0.25        3.65      1.53 o 
  23   1   0       55.20       56.86      8.16 o 
  24   1   0       18.41       15.90      3.66 o 
   0   2   0      850.14      815.70      8.97 o 
   1   2   0        1.47        4.85      0.44 o 
   2   2   0      184.58      130.51      1.98 o 
   3   2   0       46.40       48.46      1.16 o 
   4   2   0      447.89      540.75      2.42 o 
   5   2   0     1044.13      950.15      3.51 o 
   6   2   0       13.53       13.87      1.12 o 
   7   2   0      575.89      562.85     11.17 o 
   8   2   0     1380.43     1470.65     29.80 o 
   9   2   0       12.16       20.01      1.89 o 
  10   2   0       27.00       21.29      1.77 o 
  11   2   0        1.12        1.06      1.03 o 
  12   2   0      236.05      236.84      9.02 o 
  13   2   0      729.08      733.58     12.16 o 
  14   2   0       85.31       84.26      8.13 o 
  15   2   0       60.60       61.83      5.95 o 
  16   2   0      401.85      438.93      7.54 o 
  17   2   0       51.84       43.26      5.20 o 
  18   2   0       24.41       20.62      3.01 o 
  19   2   0       77.97       83.48      6.03 o 
  20   2   0        0.11        0.32      1.74 o 
  21   2   0       15.65       16.31      3.48 o 
  22   2   0        1.59        2.54      1.09 o 
  23   2   0        3.01        3.85      1.87 o 
   1   3   0      197.31      202.96      1.95 o 
   2   3   0       77.71       65.74      1.96 o 
   3   3   0       19.27       44.39      2.59 o 
   4   3   0      126.46       98.72      2.41 o 
   5   3   0      108.06       97.76      2.19 o 
   6   3   0        1.76        1.73      0.66 o 
   7   3   0      107.06       98.95      2.48 o 
   8   3   0      271.10      292.12      3.22 o 
   9   3   0      245.58      251.29      3.98 o 
  10   3   0       56.65       58.06      4.12 o 
  11   3   0      327.42      330.83      5.76 o 
  12   3   0      978.39     1115.63     15.03 o 
  13   3   0       50.69       45.30      4.58 o 
  14   3   0       12.21       15.01      2.01 o 
  15   3   0        8.30        9.93      1.34 o 
  16   3   0       15.99       18.05      2.21 o 
  17   3   0        1.49        2.36      0.98 o 
  18   3   0       28.58       33.27      4.48 o 
  19   3   0       24.33       28.05      4.52 o 
  20   3   0        8.67        7.93      1.82 o 
  21   3   0        1.99        1.89      1.90 o 
   0   4   0      139.07      162.01      6.62 o 
   1   4   0      112.47      125.08      3.13 o 
   2   4   0      110.32      113.77      4.96 o 
   3   4   0       96.02      102.30      4.63 o 
   4   4   0       80.20       96.62      3.73 o 
   5   4   0      389.63      420.55      7.16 o 
   6   4   0       22.97       29.02      1.79 o 
   7   4   0      444.89      455.98      3.51 o 
   8   4   0       89.75      100.89      3.97 o 
   9   4   0        3.46        5.54      1.03 o 
  10   4   0       64.41       54.48      2.93 o 
  11   4   0        0.12        1.29      0.71 o 
  12   4   0       26.98       21.89      2.21 o 
  13   4   0       66.95       57.48      6.92 o 
  14   4   0        5.28        6.44      1.16 o 
  15   4   0       38.89       42.35      3.83 o 
  16   4   0       27.85       25.85      2.14 o 
  17   4   0        6.97        6.83      1.08 o 
  18   4   0        6.06        3.92      1.06 o 
   1   5   0        2.21        3.07      1.08 o 
   2   5   0        0.20        1.52      0.87 o 
   3   5   0       27.95       25.31      2.82 o 
   4   5   0       22.96       28.96      2.15 o 
   5   5   0        1.42        3.29      0.83 o 
   6   5   0        0.24        1.40      0.73 o 
   7   5   0       11.09       17.36      2.71 o 
   8   5   0       70.08       48.34      5.45 o 
   9   5   0       31.68       36.12      2.72 o 
  10   5   0        7.44        3.70      0.77 o 
  11   5   0       21.95       28.00      4.25 o 
  12   5   0      120.39       82.40     11.46 o 
  13   5   0       20.43       21.36      4.07 o 
  14   5   0       15.62       15.38      2.87 o 
   0   6   0       12.31        7.26      1.83 o 
   1   6   0        7.81        5.77      1.85 o 
   2   6   0        9.47        7.06      3.58 o 
   3   6   0        7.22        3.01      1.62 o 
   4   6   0        4.99        5.08      1.80 o 
   5   6   0       18.07       14.00      4.33 o 
 -24   1   1       22.12       21.72      3.38 o 
 -23   1   1        2.87        4.49      1.52 o 
 -22   1   1       36.87       27.49      3.98 o 
 -21   1   1       15.34       15.97      2.36 o 
 -20   1   1       23.57       26.57      3.03 o 
 -19   1   1        4.27        3.48      1.12 o 
 -18   1   1     1058.30     1128.49      9.12 o 
 -17   1   1       21.43       20.80      2.88 o 
 -16   1   1      206.46      213.59      4.66 o 
 -15   1   1       22.73       24.29      2.86 o 
 -14   1   1       62.50       45.20      4.96 o 
 -13   1   1       27.87       34.80      3.05 o 
 -12   1   1       23.84       19.77      1.60 o 
 -11   1   1       40.76       44.94      1.64 o 
 -10   1   1      190.28      187.45      3.88 o 
  -9   1   1      140.94      138.91      2.94 o 
  -8   1   1      544.74      517.85      3.77 o 
  -7   1   1      953.09      887.38      3.09 o 
  -6   1   1       15.31       13.68      1.20 o 
  -5   1   1     6139.63     5744.59     31.37 o 
  -4   1   1     1136.24     1063.24      5.02 o 
  -3   1   1     8760.33     7981.33     21.53 o 
  -2   1   1        1.67       20.32      1.30 o 
  -1   1   1     1630.72     1521.04      6.28 o 
   0   1   1     1668.56     1611.78      7.47 o 
   1   1   1     1848.97     1705.68      8.57 o 
   2   1   1     2104.68     1739.49      5.26 o 
   3   1   1    11229.13    11224.60     78.66 o 
   4   1   1     3179.22     2963.74      9.02 o 
   6   1   1     1006.99      843.60      5.45 o 
   7   1   1      182.83      207.70      2.27 o 
   8   1   1      236.82      226.66      2.80 o 
   9   1   1        3.20        4.78      1.26 o 
  10   1   1       11.32       20.69      2.53 o 
  11   1   1        3.68        4.07      0.99 o 
  12   1   1       87.73       78.63      5.70 o 
  13   1   1        0.07        1.99      0.96 o 
  14   1   1       22.29       20.41      2.47 o 
  15   1   1       34.48       37.75      4.44 o 
  16   1   1       68.26       69.66      7.17 o 
  17   1   1      263.83      265.84      4.48 o 
  18   1   1      447.36      511.97      7.26 o 
  19   1   1        4.16        7.32      1.65 o 
  20   1   1        1.24        2.34      0.95 o 
  21   1   1      221.42      227.20     10.65 o 
  22   1   1      156.34      157.34      4.28 o 
  23   1   1        0.17        0.82      1.97 o 
  24   1   1       25.06       24.98      4.05 o 
 -23   2   1        8.86        5.57      1.85 o 
 -22   2   1       27.45       21.67      4.82 o 
 -21   2   1        0.69        1.76      1.14 o 
 -20   2   1       42.08       37.14      5.75 o 
 -19   2   1        0.89        0.77      1.01 o 
 -18   2   1      247.56      247.87      4.37 o 
 -17   2   1        7.77        8.14      1.60 o 
 -16   2   1        9.57        6.89      1.24 o 
 -15   2   1       47.00       48.67      3.83 o 
 -14   2   1     1872.62     1891.94     19.55 o 
 -13   2   1       28.71       33.02      2.38 o 
 -12   2   1      296.43      301.13      9.55 o 
 -11   2   1        9.43        1.80      0.75 o 
 -10   2   1      115.94      131.17      4.16 o 
  -9   2   1       22.60       48.50      4.95 o 
  -8   2   1      115.91      101.06      2.68 o 
  -7   2   1       77.75      115.44      2.75 o 
  -6   2   1      724.98      726.87      4.42 o 
  -5   2   1       26.70       39.50      2.12 o 
  -4   2   1      704.44      644.26      2.92 o 
  -3   2   1        6.89       15.23      1.13 o 
  -2   2   1      463.19      410.62      2.50 o 
  -1   2   1      119.79       75.43      1.24 o 
   0   2   1      133.65      142.00      1.24 o 
   1   2   1       98.62      126.29      1.76 o 
   2   2   1      197.95      133.88      1.44 o 
   3   2   1     1296.42     1320.36      6.34 o 
   4   2   1     2627.98     2519.85      7.87 o 
   5   2   1      520.53      601.14      5.14 o 
   6   2   1        0.30        4.86      1.03 o 
   7   2   1     5810.07     6437.58     22.61 o 
   8   2   1     1035.09      996.84     24.98 o 
   9   2   1     3532.91     3679.62     12.74 o 
  10   2   1        0.01        2.34      1.04 o 
  11   2   1      149.07      121.49      3.11 o 
  12   2   1      146.10      129.70      3.98 o 
  13   2   1        0.08        1.21      0.94 o 
  14   2   1     1056.51     1130.83     12.80 o 
  15   2   1        2.61        2.00      1.15 o 
  16   2   1       38.46       34.08      3.39 o 
  17   2   1       32.12       30.69      3.55 o 
  18   2   1       95.91       88.28      5.83 o 
  19   2   1        2.76        1.05      0.77 o 
  20   2   1        0.00        1.73      1.11 o 
  21   2   1        0.04        2.31      1.15 o 
  22   2   1        9.88       10.22      1.90 o 
  23   2   1        3.26        4.42      1.06 o 
 -21   3   1        8.10        4.89      1.31 o 
 -20   3   1        0.01        4.28      1.68 o 
 -19   3   1        3.06        5.30      1.61 o 
 -18   3   1       50.71       45.97      5.49 o 
 -17   3   1        6.60        2.78      0.92 o 
 -16   3   1       10.35        6.79      1.82 o 
 -15   3   1       51.62       53.20      4.77 o 
 -14   3   1       93.43       79.28      6.40 o 
 -13   3   1       20.11       19.41      1.88 o 
 -12   3   1        0.04        2.08      0.73 o 
 -11   3   1      129.53      131.91      5.14 o 
 -10   3   1     1587.50     1554.73     13.18 o 
  -9   3   1        3.15        6.31      0.92 o 
  -8   3   1      505.37      518.30     21.90 o 
  -7   3   1        0.01        0.98      0.45 o 
  -6   3   1        0.83        1.76      0.48 o 
  -5   3   1      390.67      433.41      4.61 o 
  -4   3   1       41.36       26.66      1.60 o 
  -3   3   1      777.89      806.70     13.16 o 
  -2   3   1        9.32        6.35      0.64 o 
  -1   3   1      131.26      166.94      1.94 o 
   0   3   1       65.06       69.35      1.88 o 
   1   3   1      208.18      224.28      2.15 o 
   2   3   1       57.68       46.84      2.18 o 
   3   3   1      163.33      172.94      3.59 o 
   4   3   1       10.63       18.98      1.60 o 
   5   3   1       96.87      117.11      2.33 o 
   6   3   1        7.14        7.22      1.01 o 
   7   3   1        0.50        1.37      0.70 o 
   8   3   1        4.80        5.80      0.91 o 
   9   3   1      177.59      182.03      5.15 o 
  10   3   1      241.14      252.30      4.28 o 
  11   3   1      170.03      196.74     10.40 o 
  12   3   1      145.71      173.96      7.11 o 
  13   3   1       75.98       78.70      6.29 o 
  14   3   1        1.03        2.42      1.02 o 
  15   3   1       17.47       16.64      2.06 o 
  16   3   1        5.80        4.65      1.54 o 
  17   3   1        0.07        1.22      1.07 o 
  18   3   1       67.18       67.07      9.03 o 
  19   3   1        7.51        8.72      1.94 o 
  20   3   1        7.89        7.01      1.45 o 
  21   3   1       46.07       37.28      7.28 o 
 -18   4   1        0.51        1.94      0.80 o 
 -17   4   1        2.51        3.67      1.02 o 
 -16   4   1        0.42        1.75      0.72 o 
 -15   4   1        5.69        4.74      1.10 o 
 -14   4   1       11.80        6.82      1.15 o 
 -13   4   1      121.83      137.35      7.22 o 
 -12   4   1        2.10        5.30      0.99 o 
 -11   4   1        2.77        4.91      1.11 o 
 -10   4   1      161.30      211.21      4.55 o 
  -9   4   1        0.15        1.37      0.64 o 
  -8   4   1       35.98       34.22      1.96 o 
  -7   4   1       83.74       77.50      2.69 o 
  -6   4   1       69.43       80.23      4.65 o 
  -5   4   1      182.43      206.29      4.06 o 
  -4   4   1       16.36       22.31      1.57 o 
  -3   4   1       71.77       74.51      4.31 o 
  -2   4   1        1.05        3.89      0.68 o 
  -1   4   1        4.01        9.70      1.03 o 
   0   4   1       27.99       38.13      2.37 o 
   1   4   1       79.90       80.02      4.00 o 
   2   4   1       16.71        9.15      1.02 o 
   3   4   1        1.75        4.48      1.02 o 
   4   4   1       77.60       71.57      4.14 o 
   5   4   1       89.15       84.87      3.02 o 
   6   4   1        4.10        7.98      1.32 o 
   7   4   1        8.82        8.67      1.37 o 
   8   4   1       67.96       80.52      3.99 o 
   9   4   1       12.47       10.95      1.08 o 
  10   4   1        1.24        1.25      0.70 o 
  11   4   1       35.52       36.36      3.27 o 
  12   4   1       13.90       15.42      1.90 o 
  13   4   1       14.08       10.57      1.45 o 
  14   4   1       36.29       27.54      2.62 o 
  15   4   1        0.62        2.61      0.68 o 
  16   4   1       39.68       39.68      5.05 o 
  17   4   1       24.32       32.59      4.62 o 
  18   4   1        3.39        5.00      0.88 o 
 -14   5   1       14.91        9.68      2.19 o 
 -13   5   1        1.28        2.10      1.45 o 
 -12   5   1        7.14        3.12      1.30 o 
 -11   5   1        7.56       14.15      3.67 o 
 -10   5   1       26.17       23.09      3.85 o 
  -9   5   1       71.45       65.09      8.04 o 
  -8   5   1       48.32       52.57      6.86 o 
  -7   5   1      134.52      111.79      4.78 o 
  -6   5   1       21.61       16.44      2.19 o 
  -5   5   1       63.14       59.05      3.69 o 
  -4   5   1        0.62        2.21      0.75 o 
  -3   5   1      141.92      128.89      5.68 o 
  -2   5   1       11.62       12.14      1.41 o 
  -1   5   1        4.27        5.93      0.97 o 
   0   5   1        0.69        2.20      0.66 o 
   1   5   1        0.71        1.85      0.68 o 
   2   5   1        0.00        1.04      0.46 o 
   3   5   1        2.22        1.34      0.46 o 
   4   5   1       74.57       83.43      6.00 o 
   5   5   1       25.25       27.30      2.55 o 
   6   5   1       35.46       35.41      2.55 o 
   7   5   1       69.61       84.54      5.58 o 
   8   5   1        4.29        7.75      1.66 o 
   9   5   1       30.02       17.81      2.15 o 
  10   5   1        1.01        2.71      0.63 o 
  11   5   1        1.67        1.45      0.86 o 
  12   5   1        9.37        7.48      1.17 o 
  13   5   1       14.34       16.12      1.97 o 
  14   5   1       93.28       59.79     12.91 o 
  -5   6   1        0.11        0.71      1.56 o 
  -4   6   1        0.37        1.18      2.60 o 
  -3   6   1       26.73       27.39      4.84 o 
  -2   6   1        0.66        0.79      1.91 o 
  -1   6   1        0.02        8.49      2.89 o 
   0   6   1       98.67       73.06      5.74 o 
   1   6   1       28.96       25.22      3.38 o 
   2   6   1       67.17       40.49      5.82 o 
   3   6   1        0.47        2.98      1.56 o 
   4   6   1        1.98        2.97      2.09 o 
   5   6   1        2.10        7.22      2.13 o 
 -24   0   2       36.09       25.76      8.60 o 
 -23   0   2      129.94      127.57      5.53 o 
 -22   0   2       13.35       12.30      2.55 o 
 -21   0   2      163.22      165.22      5.92 o 
 -20   0   2       10.46        9.80      1.97 o 
 -19   0   2       34.54       32.18      5.03 o 
 -18   0   2       16.36       18.78      3.66 o 
 -17   0   2       21.45       23.68      4.29 o 
 -16   0   2       26.76       29.08      2.60 o 
 -15   0   2      106.71      113.89      4.39 o 
 -14   0   2       78.68       95.06      3.99 o 
 -13   0   2     1769.57     1788.39     10.85 o 
 -12   0   2       10.95        4.73      2.89 o 
 -11   0   2      272.62      323.53      8.57 o 
 -10   0   2      157.84      231.66      3.06 o 
  -9   0   2      478.02      432.05      6.34 o 
  -8   0   2        2.32        2.00      0.57 o 
  -7   0   2     1867.48     1697.47     12.58 o 
  -6   0   2      738.45      621.52      6.82 o 
  -5   0   2      196.81      174.91      8.05 o 
  -3   0   2      249.19      370.95      4.88 o 
  -2   0   2     3070.72     2703.54     26.72 o 
   2   0   2      401.18      324.39      3.74 o 
   3   0   2    17813.10    16796.13     91.84 o 
   4   0   2      972.74     1164.20     15.37 o 
   5   0   2      251.93      301.02      2.72 o 
   6   0   2      379.86      330.78      5.24 o 
   7   0   2     1317.88     1351.36     11.16 o 
   8   0   2      281.07      302.93      9.95 o 
   9   0   2      428.26      397.24      5.48 o 
  10   0   2      314.77      238.38      4.31 o 
  11   0   2      575.07      479.24      6.07 o 
  12   0   2      146.09      180.01      4.36 o 
  13   0   2      166.06      161.80      9.31 o 
  14   0   2       82.97       64.67      4.85 o 
  15   0   2       94.08      102.44      4.22 o 
  16   0   2       10.76       13.75      2.81 o 
  17   0   2        8.11        7.51      2.23 o 
  18   0   2      555.68      575.94      8.86 o 
  19   0   2      112.57      111.84      5.09 o 
  20   0   2      102.23       98.61     13.62 o 
  21   0   2      707.50      756.28     10.51 o 
  22   0   2      719.94      758.04     15.30 o 
  23   0   2      350.57      359.24      9.40 o 
  24   0   2      135.34      137.74      6.35 o 
 -24   1   2        1.56        0.90      1.13 o 
 -23   1   2        1.65        2.94      1.31 o 
 -22   1   2        1.21        2.05      1.09 o 
 -21   1   2        8.60       13.18      4.78 o 
 -20   1   2       26.51       27.73      4.41 o 
 -19   1   2      179.52      196.74      4.77 o 
 -18   1   2       75.43       88.85      3.76 o 
 -17   1   2      559.63      546.45     18.57 o 
 -16   1   2      139.59      139.89      3.81 o 
 -15   1   2      286.03      276.38      6.28 o 
 -14   1   2     1243.07     1308.81     15.80 o 
 -13   1   2       26.71       22.12      2.06 o 
 -12   1   2      123.39       99.29      2.41 o 
 -11   1   2     1320.22     1278.53     18.94 o 
 -10   1   2       67.39       71.02      1.80 o 
  -9   1   2       37.71       52.24      1.13 o 
  -8   1   2      711.79      677.91      5.18 o 
  -7   1   2      370.84      357.90      7.20 o 
  -6   1   2      213.58      223.54      2.26 o 
  -5   1   2      614.06      481.72      4.13 o 
  -4   1   2      543.94      614.98      6.69 o 
  -3   1   2      272.09      283.31      4.71 o 
  -2   1   2      866.01      732.35      2.94 o 
  -1   1   2      194.44      158.69      3.13 o 
   0   1   2      367.27      403.47      2.92 o 
   1   1   2     5849.63     5076.54     19.31 o 
   2   1   2     4823.16     4263.67     10.70 o 
   3   1   2     5839.35     5603.26     38.24 o 
   5   1   2     1987.63     1831.94     15.20 o 
   6   1   2      932.90      954.86      9.91 o 
   7   1   2     4388.86     4299.10     54.43 o 
   8   1   2      151.43      180.50      2.68 o 
   9   1   2       40.12       57.34      4.98 o 
  10   1   2      539.80      581.16     12.62 o 
  11   1   2       26.57       33.75      3.51 o 
  12   1   2       29.50       29.98      3.80 o 
  13   1   2       28.07       39.02      4.53 o 
  14   1   2        2.16        2.68      1.09 o 
  15   1   2       43.66       53.28      5.49 o 
  16   1   2       30.00       29.52      3.44 o 
  17   1   2        6.35        6.27      1.39 o 
  18   1   2       69.19       69.23      7.54 o 
  19   1   2       32.03       35.35      3.98 o 
  20   1   2      112.03      109.87      7.91 o 
  21   1   2        0.70        1.59      1.17 o 
  22   1   2       22.69       22.70      4.08 o 
  23   1   2        1.22        3.96      1.27 o 
  24   1   2       44.76       45.83      5.96 o 
 -23   2   2        1.03        2.42      1.00 o 
 -22   2   2        1.53        1.89      1.12 o 
 -21   2   2       11.09        7.90      1.84 o 
 -20   2   2      109.05      103.69     12.07 o 
 -19   2   2       41.36       38.89      5.10 o 
 -18   2   2       68.89       83.16      4.32 o 
 -17   2   2       52.75       50.71      4.31 o 
 -16   2   2       15.74       16.13      1.70 o 
 -15   2   2      207.36      210.12      4.81 o 
 -14   2   2      160.09      149.64     12.02 o 
 -13   2   2     1128.22     1163.26     22.58 o 
 -12   2   2       16.19       12.88      1.49 o 
 -11   2   2       30.84       33.64      2.38 o 
 -10   2   2      140.10      143.88      3.24 o 
  -9   2   2      205.35      200.22      5.37 o 
  -8   2   2       19.25       41.40      3.65 o 
  -7   2   2      235.43      187.07      1.99 o 
  -6   2   2       57.42       69.45      1.53 o 
  -5   2   2       87.13       56.60      1.38 o 
  -4   2   2        5.06       17.66      1.03 o 
  -3   2   2      674.99      705.08      4.49 o 
  -2   2   2        3.58        2.41      0.38 o 
  -1   2   2       54.83       37.50      0.90 o 
   0   2   2      173.19      179.47      1.42 o 
   1   2   2      373.89      348.21      3.07 o 
   2   2   2       59.82       64.26      1.30 o 
   3   2   2     3134.51     3252.16     11.48 o 
   4   2   2       11.78        6.21      0.67 o 
   5   2   2        2.36        4.83      0.47 o 
   6   2   2       30.88       49.52      2.19 o 
   7   2   2     1283.49     1348.12      8.06 o 
   8   2   2     4134.32     4160.18     34.84 o 
   9   2   2      303.68      324.32      4.30 o 
  10   2   2      704.11      690.17      5.63 o 
  11   2   2      119.14      123.62      6.13 o 
  12   2   2      161.08      180.07      4.42 o 
  13   2   2        3.85        5.46      1.28 o 
  14   2   2        1.44        0.81      1.51 o 
  15   2   2      119.46      124.99      6.41 o 
  16   2   2        0.39       -1.14      1.62 o 
  17   2   2        1.30        1.59      0.98 o 
  18   2   2       40.16       37.20      4.10 o 
  19   2   2       21.87       25.53      3.08 o 
  20   2   2        3.70        5.00      1.47 o 
  21   2   2        0.17        3.09      1.24 o 
  22   2   2        3.94        4.19      1.48 o 
  23   2   2        0.41        3.01      1.87 o 
 -21   3   2       76.87       65.25      7.55 o 
 -20   3   2       31.46       27.48      5.45 o 
 -19   3   2        1.76        2.03      0.93 o 
 -18   3   2        3.36        3.21      1.00 o 
 -17   3   2        5.11        4.07      0.91 o 
 -16   3   2       42.24       37.10      3.08 o 
 -15   3   2       13.01       12.34      1.46 o 
 -14   3   2       21.58       25.92      2.42 o 
 -13   3   2       56.40       53.43      4.33 o 
 -12   3   2       26.17       27.39      2.69 o 
 -11   3   2      446.63      468.80      8.95 o 
 -10   3   2      758.15      808.30      7.29 o 
  -9   3   2     1069.85     1062.01      7.27 o 
  -8   3   2      152.03      137.08      5.67 o 
  -7   3   2       30.18       36.11      2.08 o 
  -6   3   2        4.01        1.14      0.42 o 
  -5   3   2        1.69        0.85      0.41 o 
  -4   3   2       65.50       58.27      2.38 o 
  -3   3   2      269.56      229.58      2.94 o 
  -2   3   2       17.79       26.82      2.38 o 
  -1   3   2     1984.51     2037.39     18.53 o 
   0   3   2      149.46      161.99      2.26 o 
   1   3   2       15.39       20.06      2.18 o 
   2   3   2       25.54       24.60      2.96 o 
   3   3   2       18.85       39.55      2.56 o 
   4   3   2       35.92       21.05      1.46 o 
   5   3   2       45.86       45.59      2.19 o 
   6   3   2       48.01       39.45      3.08 o 
   7   3   2        4.90        3.48      1.67 o 
   8   3   2        5.17        7.24      0.94 o 
   9   3   2       18.40       24.11      2.10 o 
  10   3   2       76.34      102.05      5.11 o 
  11   3   2     1367.25     1402.10     23.34 o 
  12   3   2      264.91      282.14      5.91 o 
  13   3   2       65.61       63.78      5.39 o 
  14   3   2       63.15       67.17      4.75 o 
  15   3   2       34.54       32.76      3.44 o 
  16   3   2        0.01        2.99      1.13 o 
  17   3   2       22.67       21.72      3.24 o 
  18   3   2        7.32        7.15      1.64 o 
  19   3   2       38.16       42.22     10.44 o 
  20   3   2      109.04      115.17      9.77 o 
  21   3   2       13.38       11.57      2.55 o 
 -18   4   2        9.39       12.22      1.67 o 
 -17   4   2       11.09       12.59      1.77 o 
 -16   4   2        4.87        5.82      1.16 o 
 -15   4   2        0.52        3.49      0.72 o 
 -14   4   2       65.89       51.78      4.38 o 
 -13   4   2       95.85       84.36      6.11 o 
 -12   4   2       14.11       12.68      1.31 o 
 -11   4   2      142.33      155.04      5.84 o 
 -10   4   2        6.11        4.39      0.82 o 
  -9   4   2      157.77      153.03      5.77 o 
  -8   4   2      336.02      375.09      3.75 o 
  -7   4   2       88.97       98.04      4.69 o 
  -6   4   2      374.29      417.51      8.25 o 
  -5   4   2      997.91     1110.33      9.71 o 
  -4   4   2      425.68      443.47      5.66 o 
  -3   4   2        0.77        2.08      0.78 o 
  -2   4   2      114.66      126.76      3.77 o 
  -1   4   2       10.35       16.22      1.51 o 
   0   4   2       56.73       50.62      3.25 o 
   1   4   2       20.06       17.56      1.61 o 
   2   4   2       99.09       97.01      3.05 o 
   3   4   2        1.30        1.73      0.61 o 
   4   4   2       45.02       40.82      3.15 o 
   5   4   2      203.97      231.52      5.14 o 
   6   4   2        8.48        9.40      1.30 o 
   7   4   2        0.06        1.28      0.79 o 
   8   4   2        2.58        5.15      0.99 o 
   9   4   2       13.31       13.87      1.46 o 
  10   4   2       32.12       29.56      2.41 o 
  11   4   2       85.75       83.72      4.31 o 
  12   4   2       65.63       52.50      3.37 o 
  13   4   2        0.98        3.30      1.29 o 
  14   4   2       26.39       26.78      3.58 o 
  15   4   2      301.61      303.61      6.61 o 
  16   4   2      407.16      464.17     28.14 o 
  17   4   2        2.37        1.52      1.21 o 
  18   4   2      198.50      253.93      8.57 o 
 -14   5   2        4.97        5.28      1.49 o 
 -13   5   2       11.95        8.47      1.91 o 
 -12   5   2       10.08        6.53      1.44 o 
 -11   5   2       13.65        6.81      2.43 o 
 -10   5   2       23.10       27.61      4.06 o 
  -9   5   2       85.74       79.69     10.80 o 
  -8   5   2       30.00       27.34      3.73 o 
  -7   5   2        0.00        1.79      0.84 o 
  -6   5   2       11.44       15.24      1.83 o 
  -5   5   2       29.40       22.49      3.01 o 
  -4   5   2       28.06       28.49      2.85 o 
  -3   5   2       28.44       27.50      3.24 o 
  -2   5   2      183.74      184.40      8.79 o 
  -1   5   2      174.90      189.39      5.89 o 
   0   5   2       10.49       14.30      1.70 o 
   1   5   2       19.43       24.96      2.79 o 
   2   5   2        0.06        1.76      0.75 o 
   3   5   2      149.55      167.70      6.86 o 
   4   5   2      191.60      236.25      6.07 o 
   5   5   2       11.42        7.53      1.74 o 
   6   5   2       83.15       82.34      4.39 o 
   7   5   2       19.85       21.41      2.09 o 
   8   5   2       27.91       30.12      3.59 o 
   9   5   2        0.01        2.41      0.83 o 
  10   5   2        4.23        3.53      0.90 o 
  11   5   2       12.46        7.88      1.42 o 
  12   5   2       66.84       81.37      4.86 o 
  13   5   2        5.34        2.29      0.97 o 
  14   5   2        0.33        0.41      0.72 o 
  -5   6   2        9.00        9.16      2.55 o 
  -4   6   2       10.36        7.85      2.97 o 
  -3   6   2        3.56        4.03      2.10 o 
  -2   6   2       25.91       24.09      4.98 o 
  -1   6   2       80.39       54.10     13.05 o 
   0   6   2       23.38       17.51      3.42 o 
   1   6   2        4.50        5.50      1.43 o 
   2   6   2       10.09        8.66      2.39 o 
   3   6   2       21.75        9.36      3.30 o 
   4   6   2        0.00        0.89      1.52 o 
 -24   1   3       11.70       10.42      2.85 o 
 -23   1   3       19.07       16.38      3.34 o 
 -22   1   3       48.12       49.34      4.58 o 
 -21   1   3       23.61       24.71      3.77 o 
 -20   1   3       37.79       33.89      4.80 o 
 -19   1   3        8.21        9.06      1.56 o 
 -18   1   3        4.37        3.63      2.55 o 
 -17   1   3       15.80       19.72      2.16 o 
 -16   1   3       31.48       39.79      3.75 o 
 -15   1   3      238.66      261.68      5.69 o 
 -14   1   3       18.45       21.76      1.86 o 
 -13   1   3       56.27       60.89      2.66 o 
 -12   1   3        2.36        1.65      1.26 o 
 -11   1   3      502.05      537.62     11.51 o 
 -10   1   3       51.18       58.17      2.96 o 
  -9   1   3      104.39      117.69      2.20 o 
  -8   1   3      119.78      107.21      1.85 o 
  -7   1   3     1453.20     1463.66      6.69 o 
  -6   1   3        1.41        2.46      1.43 o 
  -5   1   3      787.00      674.44     11.89 o 
  -4   1   3     1076.36      936.09      9.15 o 
  -3   1   3        1.29        9.30      4.42 o 
  -2   1   3      202.52      209.40      1.97 o 
  -1   1   3       51.34       68.15      1.21 o 
   0   1   3       30.35       37.71      2.28 o 
   1   1   3     2359.57     2101.37      8.21 o 
   2   1   3     1412.93     1287.56      3.97 o 
   3   1   3     4750.89     4235.92     15.91 o 
   4   1   3     1127.75      944.93      6.39 o 
   5   1   3      140.90       94.71      1.28 o 
   6   1   3     1903.02     1568.11      8.57 o 
   7   1   3       23.45       16.57      2.98 o 
   8   1   3     1007.61     1056.43      7.24 o 
   9   1   3        5.73        3.93      0.92 o 
  10   1   3        8.39       15.02      2.38 o 
  11   1   3       63.40       68.70      2.53 o 
  12   1   3       41.17       56.14      4.50 o 
  13   1   3       96.14      103.19      5.08 o 
  14   1   3       13.18       17.48      2.41 o 
  15   1   3       81.49       79.81      7.33 o 
  16   1   3       30.79       32.32      4.20 o 
  17   1   3        5.62        6.91      2.26 o 
  18   1   3       12.25        8.70      1.81 o 
  19   1   3       23.83       21.23      4.24 o 
  20   1   3        6.48        6.73      1.73 o 
  21   1   3       42.62       38.49      4.67 o 
  22   1   3       17.80       17.51      2.51 o 
  23   1   3        1.09       -0.50      1.50 o 
 -23   2   3        6.50        6.77      1.89 o 
 -22   2   3        0.60        2.31      1.19 o 
 -21   2   3       19.59       21.18      4.28 o 
 -20   2   3        1.58        1.97      1.14 o 
 -19   2   3      169.17      174.72      7.54 o 
 -18   2   3        4.39        4.07      1.24 o 
 -17   2   3      286.13      308.17      6.14 o 
 -16   2   3      240.89      239.21      6.19 o 
 -15   2   3       35.38       37.56      3.19 o 
 -14   2   3      738.54      760.62      8.51 o 
 -13   2   3      314.04      332.80      4.44 o 
 -12   2   3       29.90       31.24      2.74 o 
 -11   2   3       16.57       26.55      2.42 o 
 -10   2   3       20.59       15.73      1.71 o 
  -9   2   3        3.15        8.03      0.88 o 
  -8   2   3        1.87        6.39      4.57 o 
  -7   2   3       51.24       51.63      1.62 o 
  -6   2   3     1332.56     1387.54     16.27 o 
  -5   2   3        2.94        1.63      0.36 o 
  -4   2   3     2024.73     1950.22      7.17 o 
  -3   2   3       71.24       85.23      2.20 o 
  -2   2   3       59.52       50.70      1.05 o 
  -1   2   3      402.61      344.33      1.70 o 
   0   2   3       25.57       23.22      0.93 o 
   1   2   3     1643.32     1554.48      4.10 o 
   2   2   3      170.63      198.50      2.39 o 
   3   2   3       11.23        9.07      1.00 o 
   4   2   3     1778.11     2031.68      7.13 o 
   5   2   3       66.61       70.73      1.99 o 
   6   2   3      246.52      293.94      2.94 o 
   7   2   3      918.70      951.81     10.96 o 
   8   2   3     2826.94     3075.46     37.05 o 
   9   2   3      127.47      150.33      4.70 o 
  10   2   3       44.36       57.68      4.14 o 
  11   2   3       44.17       45.73      8.40 o 
  12   2   3      219.02      215.44      3.49 o 
  13   2   3       12.96       17.95      2.24 o 
  14   2   3       62.25       77.49      6.82 o 
  15   2   3        0.78        1.45      1.10 o 
  16   2   3       62.63       73.08      8.38 o 
  17   2   3        0.68        2.90      1.89 o 
  18   2   3       10.39        9.21      2.17 o 
  19   2   3        1.34        1.10      1.07 o 
  20   2   3        3.84        3.63      1.81 o 
  21   2   3       22.43       22.51      4.08 o 
  22   2   3        1.18        3.04      1.07 o 
 -21   3   3       21.18       17.44      3.86 o 
 -20   3   3        3.26        1.93      0.94 o 
 -19   3   3        0.15        1.58      0.75 o 
 -18   3   3        4.86        4.63      0.94 o 
 -17   3   3        1.38        1.20      0.88 o 
 -16   3   3       16.79       23.99      4.26 o 
 -15   3   3      116.31      125.29      5.40 o 
 -14   3   3       12.00       13.94      1.97 o 
 -13   3   3        8.61       10.96      1.49 o 
 -12   3   3       40.84       39.23      3.71 o 
 -11   3   3        2.64        4.14      1.45 o 
 -10   3   3      841.41      920.66     16.74 o 
  -9   3   3       22.10       29.85      2.30 o 
  -8   3   3      752.24      808.64      5.92 o 
  -7   3   3      244.40      245.96      2.61 o 
  -6   3   3        2.40        3.00      0.38 o 
  -5   3   3       94.54       93.01      1.52 o 
  -4   3   3       11.08       13.44      0.99 o 
  -3   3   3       41.39       35.44      1.42 o 
  -2   3   3      562.20      574.63      3.73 o 
  -1   3   3      168.23      157.62      8.85 o 
   0   3   3     1275.81     1371.12     14.88 o 
   1   3   3        9.49        9.45      0.72 o 
   2   3   3       69.63       62.37      4.09 o 
   3   3   3       11.25       14.76      1.23 o 
   4   3   3        1.97        1.79      0.49 o 
   5   3   3        0.00        2.63      0.56 o 
   6   3   3      169.87      160.85      4.22 o 
   7   3   3       22.94       25.15      1.83 o 
   8   3   3      245.72      277.31      6.59 o 
   9   3   3        6.04        5.36      0.86 o 
  10   3   3        3.14        6.89      1.33 o 
  11   3   3      513.19      526.74      8.38 o 
  12   3   3      561.76      604.13     13.71 o 
  13   3   3     1155.80     1227.40     17.83 o 
  14   3   3        6.59        1.20      2.23 o 
  15   3   3      122.89      123.11      8.53 o 
  16   3   3       16.23       16.22      2.42 o 
  17   3   3       14.65       11.23      2.21 o 
  18   3   3       14.47       11.14      2.06 o 
  19   3   3        8.75       10.79      2.34 o 
  20   3   3        0.60        2.92      1.54 o 
  21   3   3       99.80       71.60     16.50 o 
 -18   4   3        6.34        2.81      2.78 o 
 -17   4   3       34.23       32.54      5.14 o 
 -16   4   3       18.39       11.84      2.12 o 
 -15   4   3      157.03      193.90      7.53 o 
 -14   4   3        9.88       14.59      1.85 o 
 -13   4   3       88.00       61.32      5.29 o 
 -12   4   3       35.23       27.63      2.79 o 
 -11   4   3        4.34        4.41      0.96 o 
 -10   4   3        0.57        1.94      1.00 o 
  -9   4   3        1.50        1.69      0.67 o 
  -8   4   3        5.85        3.01      0.53 o 
  -7   4   3      513.91      591.15      4.59 o 
  -6   4   3      125.43      117.99      4.02 o 
  -5   4   3      339.82      354.02      4.74 o 
  -4   4   3       95.36      105.73      7.32 o 
  -3   4   3        5.18        5.37      0.71 o 
  -2   4   3        5.93        9.03      1.08 o 
  -1   4   3       47.03       62.16      3.77 o 
   0   4   3        2.49        7.40      1.15 o 
   1   4   3        0.71        0.78      0.35 o 
   2   4   3       41.58       47.75      5.16 o 
   3   4   3        5.82        6.69      1.08 o 
   4   4   3       43.43       48.70      4.31 o 
   5   4   3       28.63       25.10      2.58 o 
   6   4   3       80.21       80.67      2.32 o 
   7   4   3       61.49       56.77      4.30 o 
   8   4   3       59.67       49.84      2.99 o 
   9   4   3       75.19       61.80      5.22 o 
  10   4   3       43.54       41.35      3.97 o 
  11   4   3       13.25       10.58      1.50 o 
  12   4   3       31.67       21.78      2.26 o 
  13   4   3       16.61       17.56      1.90 o 
  14   4   3       68.73       60.37      5.94 o 
  15   4   3        0.76        2.68      1.45 o 
  16   4   3      280.38      255.16      7.72 o 
  17   4   3       47.36       27.49      4.09 o 
  18   4   3       27.07       26.05      4.01 o 
 -14   5   3        0.41        2.64      2.30 o 
 -13   5   3        5.26        4.64      2.51 o 
 -12   5   3        7.36        5.43      2.08 o 
 -11   5   3        0.00        6.26      1.58 o 
 -10   5   3        3.02        6.71      1.58 o 
  -9   5   3        7.02        7.26      1.95 o 
  -8   5   3        2.83        7.09      1.39 o 
  -7   5   3       60.05       72.22      7.58 o 
  -6   5   3        2.60        2.44      1.08 o 
  -5   5   3       52.50       48.59      6.38 o 
  -4   5   3        0.80        0.66      0.76 o 
  -3   5   3      479.76      608.91     21.99 o 
  -2   5   3      129.45      116.71     13.26 o 
  -1   5   3       70.73       80.58      8.27 o 
   0   5   3      140.28      132.19      6.22 o 
   1   5   3       59.35       73.71      9.12 o 
   2   5   3        2.19        4.23      1.88 o 
   3   5   3       26.92       19.29      2.88 o 
   4   5   3       92.69       67.41      8.58 o 
   5   5   3        0.23        3.11      2.17 o 
   6   5   3       57.67       52.67      4.61 o 
   7   5   3        9.74        6.04      1.65 o 
   8   5   3        2.83        8.65      2.00 o 
   9   5   3        2.33        4.83      1.87 o 
  10   5   3        8.81        7.44      1.47 o 
  11   5   3        0.84        3.35      1.55 o 
  12   5   3        0.56        1.84      1.23 o 
  13   5   3       21.07       21.81      3.20 o 
  -4   6   3       45.95       36.13      6.87 o 
  -3   6   3       16.47       15.52      2.52 o 
  -2   6   3       13.50       11.34      2.18 o 
  -1   6   3        3.09        6.63      2.63 o 
   0   6   3        0.52        3.28      2.17 o 
   1   6   3      207.90      199.07      6.68 o 
   2   6   3        6.74        6.77      1.72 o 
   3   6   3       31.11       21.14      3.23 o 
   4   6   3       26.91       19.32      6.82 o 
 -24   0   4        0.59        1.79      1.53 o 
 -23   0   4        4.10        5.73      2.35 o 
 -22   0   4        0.28       -0.37      1.81 o 
 -21   0   4        0.49        1.08      1.78 o 
 -20   0   4       86.65       94.00      5.54 o 
 -19   0   4       17.27       21.32      4.09 o 
 -18   0   4       57.19       57.68      3.47 o 
 -17   0   4        2.79        5.56      1.83 o 
 -16   0   4        1.73        1.66      1.39 o 
 -15   0   4       86.90       87.99      3.73 o 
 -14   0   4       32.18       42.22      6.86 o 
 -13   0   4       37.87       49.24      3.51 o 
 -12   0   4     1871.98     1845.74     11.74 o 
 -11   0   4      166.85      168.45      4.69 o 
 -10   0   4     9083.69     9730.01     16.35 o 
  -9   0   4       59.00       40.83      5.62 o 
  -8   0   4        0.53        3.92      0.80 o 
  -7   0   4      455.48      444.08      5.23 o 
  -6   0   4      344.76      375.52     15.84 o 
  -5   0   4        6.66        4.51      0.90 o 
  -4   0   4      657.04      614.39     10.48 o 
  -3   0   4     1401.72     1161.86      4.60 o 
  -2   0   4     4915.40     4304.47     29.15 o 
  -1   0   4      989.78      914.77      5.45 o 
   0   0   4      728.29      702.54      2.30 o 
   1   0   4     2916.11     2641.72     24.38 o 
   2   0   4     1973.31     1817.50     19.40 o 
   3   0   4     2399.82     2149.41     33.89 o 
   4   0   4        9.85        3.80      0.81 o 
   5   0   4     2731.17     2585.11      8.44 o 
   6   0   4        6.62        9.02      1.30 o 
   7   0   4       57.03       68.74      2.04 o 
   8   0   4      859.57      760.32      8.68 o 
  10   0   4     1955.07     1886.33     12.95 o 
  11   0   4     4462.89     5061.32     26.76 o 
  12   0   4      434.19      434.77      6.71 o 
  13   0   4      159.27      185.26      9.48 o 
  14   0   4       35.06       41.83      5.59 o 
  15   0   4      235.00      258.76      6.81 o 
  16   0   4        0.95        4.46      1.90 o 
  17   0   4       12.28       10.27      2.91 o 
  18   0   4       55.19       52.68      9.72 o 
  19   0   4      116.43      126.44     12.92 o 
  20   0   4       77.63       76.15     15.27 o 
  21   0   4        7.78        9.55      3.15 o 
  22   0   4       26.62       20.76      5.63 o 
  23   0   4        6.79        1.79      1.56 o 
 -24   1   4       44.45       44.62      4.34 o 
 -23   1   4        0.00        0.17      1.25 o 
 -22   1   4       16.17       14.33      2.39 o 
 -21   1   4        3.98        3.19      1.45 o 
 -20   1   4       54.01       51.24      6.80 o 
 -19   1   4       39.87       29.91      3.37 o 
 -18   1   4        1.32        4.13      1.13 o 
 -17   1   4        9.63       11.39      1.45 o 
 -16   1   4        0.02        1.15      0.73 o 
 -15   1   4       13.46       16.05      1.81 o 
 -14   1   4      130.27      142.21      3.11 o 
 -13   1   4       80.26       97.54      2.55 o 
 -12   1   4       38.06       34.27      3.90 o 
 -11   1   4      118.21      116.32      2.67 o 
 -10   1   4       85.93       80.54      4.41 o 
  -9   1   4      684.53      685.15     12.76 o 
  -8   1   4        0.57        2.29      0.74 o 
  -7   1   4      373.89      425.19      3.81 o 
  -6   1   4     1716.46     1774.61      9.90 o 
  -5   1   4       72.81       63.76      1.81 o 
  -4   1   4      519.89      470.67      7.52 o 
  -3   1   4      641.05      596.01      7.66 o 
  -2   1   4     1137.52     1013.78     26.18 o 
  -1   1   4       44.04       48.76      2.88 o 
   0   1   4       14.26       11.09      0.71 o 
   1   1   4      188.91      173.93      1.12 o 
   2   1   4      619.82      598.77      4.96 o 
   3   1   4       45.14       70.90      2.22 o 
   4   1   4      137.49      133.85      3.36 o 
   5   1   4       17.58       11.85      0.81 o 
   6   1   4       70.35       76.49      8.17 o 
   7   1   4     4667.86     4865.40     93.45 o 
   8   1   4       16.29       22.01      3.57 o 
   9   1   4      272.04      245.00     24.23 o 
  10   1   4        0.02        1.68      0.81 o 
  11   1   4       23.53       23.21      3.00 o 
  12   1   4       18.54       24.14      3.01 o 
  13   1   4      189.32      212.46      4.45 o 
  14   1   4       34.27       35.27      4.24 o 
  15   1   4      314.84      343.71     18.33 o 
  16   1   4        5.26        6.51      1.62 o 
  17   1   4       75.11       74.76      8.40 o 
  18   1   4        6.37        7.95      1.53 o 
  19   1   4        5.46        3.19      1.83 o 
  20   1   4       61.91       52.63      8.48 o 
  21   1   4        2.72        4.60      1.48 o 
  22   1   4       40.21       32.85      7.00 o 
  23   1   4       64.63       50.88     10.81 o 
 -23   2   4       32.37       37.95      6.98 o 
 -22   2   4        2.49        4.30      1.26 o 
 -21   2   4       31.02       28.49      5.02 o 
 -20   2   4        1.66        3.94      0.92 o 
 -19   2   4       18.06       18.82      2.52 o 
 -18   2   4      102.68       96.90      7.69 o 
 -17   2   4      107.52      119.24      5.11 o 
 -16   2   4       15.92       15.07      2.47 o 
 -15   2   4      222.88      232.77      3.89 o 
 -14   2   4        0.37        0.62      0.66 o 
 -13   2   4        0.39        2.26      0.89 o 
 -12   2   4       35.14       37.87      3.55 o 
 -11   2   4        5.51        2.37      1.40 o 
 -10   2   4        5.73        1.85      1.11 o 
  -9   2   4      129.66      122.63      3.51 o 
  -8   2   4       17.90       14.27      1.22 o 
  -7   2   4      136.90      128.21      2.20 o 
  -5   2   4        8.45       10.54      1.07 o 
  -4   2   4        4.09        1.82      0.53 o 
  -3   2   4      122.91       38.53     21.49 o 
  -2   2   4      426.97      462.38      9.46 o 
  -1   2   4      261.86      209.34      5.79 o 
   0   2   4       72.40       71.22      1.48 o 
   1   2   4       71.46       62.21      1.33 o 
   2   2   4      181.41      199.77      2.35 o 
   3   2   4      607.21      588.36      4.53 o 
   4   2   4      558.29      527.17      7.37 o 
   5   2   4       69.16       47.90      1.65 o 
   6   2   4     2570.08     2704.30     19.83 o 
   7   2   4      302.06      259.85      2.66 o 
   8   2   4        5.22        9.21      1.60 o 
   9   2   4      247.10      249.64      6.80 o 
  10   2   4        4.20        4.55      1.25 o 
  11   2   4      276.55      294.70     13.90 o 
  12   2   4       48.46       54.22      4.13 o 
  13   2   4        0.24        0.42      0.68 o 
  14   2   4       57.65       57.86      6.49 o 
  15   2   4        3.38        3.86      1.49 o 
  16   2   4       16.46       15.62      2.21 o 
  17   2   4       24.82       28.42      4.09 o 
  18   2   4        4.23        3.72      1.54 o 
  19   2   4       17.25       14.72      2.79 o 
  20   2   4        5.43        6.39      1.76 o 
  21   2   4        0.04        1.97      0.95 o 
  22   2   4        0.10        2.28      0.98 o 
 -21   3   4       10.02        8.58      1.82 o 
 -20   3   4        5.16        3.17      0.96 o 
 -19   3   4       12.32        8.90      1.43 o 
 -18   3   4        0.02        1.32      0.70 o 
 -17   3   4       44.07       52.71      4.81 o 
 -16   3   4        1.33        3.50      1.08 o 
 -15   3   4        0.20        1.73      0.80 o 
 -14   3   4        2.32        4.76      0.90 o 
 -13   3   4       11.59        6.98      1.25 o 
 -12   3   4       65.06       67.58      5.24 o 
 -11   3   4       92.58       91.11      5.66 o 
 -10   3   4     1133.52     1234.08     12.72 o 
  -9   3   4       86.44       89.76      4.11 o 
  -8   3   4       22.50       29.96      1.61 o 
  -7   3   4      273.36      305.49      4.86 o 
  -6   3   4      380.80      347.77      7.28 o 
  -5   3   4        0.15        1.96      0.75 o 
  -4   3   4        0.01        1.36      0.46 o 
  -3   3   4       34.47       26.06      1.47 o 
  -2   3   4       55.80       79.01      6.15 o 
  -1   3   4      101.85      109.59      1.40 o 
   0   3   4      172.81      173.02      1.81 o 
   1   3   4       44.17       52.37      1.98 o 
   2   3   4      377.55      381.88      3.88 o 
   3   3   4      138.93      143.09      3.30 o 
   4   3   4       11.31       18.36      1.63 o 
   5   3   4       75.39       84.43      4.00 o 
   6   3   4      349.95      348.54      4.54 o 
   7   3   4      113.51      103.38      4.08 o 
   8   3   4        0.01        1.50      0.78 o 
   9   3   4      226.54      228.54      4.36 o 
  10   3   4      408.63      454.38      6.37 o 
  11   3   4      786.76      813.90      6.16 o 
  12   3   4       10.87       15.03      2.16 o 
  13   3   4      433.08      459.55      7.84 o 
  14   3   4        1.98        0.19      0.82 o 
  15   3   4       65.68       73.89     11.93 o 
  16   3   4        0.71        2.10      1.14 o 
  17   3   4        4.56        3.48      1.09 o 
  18   3   4        4.05        3.84      1.49 o 
  19   3   4        0.87        0.21      0.92 o 
  20   3   4       30.28       35.63      5.01 o 
 -18   4   4        4.20        3.58      1.26 o 
 -17   4   4        3.58        3.08      1.92 o 
 -16   4   4        3.71        2.64      0.84 o 
 -15   4   4        2.93        0.73      1.16 o 
 -14   4   4       83.69       96.35      5.26 o 
 -13   4   4        0.02        2.15      1.07 o 
 -12   4   4       16.24       16.56      1.84 o 
 -11   4   4       25.66       17.65      2.11 o 
 -10   4   4       12.77        8.02      0.94 o 
  -9   4   4       43.54       37.46      2.83 o 
  -8   4   4      204.94      192.49     13.16 o 
  -6   4   4      256.46      253.10     12.37 o 
  -5   4   4      311.69      330.68      4.19 o 
  -4   4   4       29.22       24.36      2.12 o 
  -3   4   4      104.70      110.68      4.16 o 
  -2   4   4       51.91       49.21      4.19 o 
  -1   4   4       16.55       13.53      1.41 o 
   0   4   4      144.19      159.53      3.17 o 
   1   4   4       13.23       14.72      1.59 o 
   2   4   4        0.84        1.96      0.52 o 
   3   4   4       31.58       35.97      3.43 o 
   4   4   4        3.65        3.04      0.69 o 
   5   4   4       41.20       42.63      3.91 o 
   6   4   4        1.30        3.09      0.71 o 
   7   4   4      202.84      188.11      3.05 o 
   8   4   4      216.68      213.18      3.55 o 
   9   4   4        2.78        3.60      1.07 o 
  10   4   4       14.49       11.37      1.46 o 
  11   4   4       12.15        8.27      1.34 o 
  12   4   4        3.05        7.43      1.21 o 
  13   4   4       30.60       25.55      2.60 o 
  14   4   4       10.90       14.95      2.46 o 
  15   4   4      292.70      317.98      9.39 o 
  16   4   4       53.00       36.63      4.44 o 
  17   4   4      123.77       98.71      8.41 o 
 -13   5   4       12.91       11.40      2.22 o 
 -12   5   4       29.95       31.92      5.66 o 
 -11   5   4        0.13        1.39      1.23 o 
 -10   5   4        0.40        3.75      1.20 o 
  -9   5   4       47.86       42.60      6.25 o 
  -8   5   4       61.83       56.72      5.42 o 
  -7   5   4        5.63        3.40      1.01 o 
  -6   5   4       21.24       22.99      5.27 o 
  -5   5   4       99.83       89.52     11.94 o 
  -4   5   4       12.31       14.31      2.23 o 
  -3   5   4       19.56       23.28      2.49 o 
  -2   5   4      214.96      239.45     14.64 o 
  -1   5   4      191.70      219.93      8.00 o 
   0   5   4       83.92       97.52     10.48 o 
   1   5   4       27.85       20.88      5.14 o 
   2   5   4        1.03        3.93      1.34 o 
   3   5   4       18.56       20.14      3.70 o 
   4   5   4        4.08        1.71      1.86 o 
   5   5   4        0.54        0.84      1.66 o 
   6   5   4       58.77       40.55      5.31 o 
   7   5   4        1.06        7.46      1.81 o 
   8   5   4        0.30        3.15      3.57 o 
   9   5   4       56.19       31.61      6.14 o 
  10   5   4       16.97       10.28      2.43 o 
  11   5   4        7.90        7.51      1.97 o 
  12   5   4        0.08        3.47      1.75 o 
  13   5   4       26.35       35.88      5.42 o 
  -3   6   4       11.02       12.33      2.01 o 
  -2   6   4       22.57       17.44      3.75 o 
  -1   6   4       44.91       42.35      5.86 o 
   0   6   4       31.23       24.40      5.01 o 
   1   6   4       25.93       18.61      5.20 o 
   2   6   4      210.38      219.32      7.31 o 
 -23   1   5        9.07        9.12      1.57 o 
 -22   1   5        1.00        1.45      0.64 o 
 -21   1   5        7.10        8.25      2.17 o 
 -20   1   5        1.94        1.31      1.05 o 
 -19   1   5       28.31       25.12      3.29 o 
 -18   1   5       33.77       30.95      2.39 o 
 -17   1   5      135.72      131.25      4.67 o 
 -16   1   5        0.01        0.48      0.77 o 
 -15   1   5      299.44      326.66      4.65 o 
 -14   1   5        3.14        3.71      0.94 o 
 -13   1   5      497.58      519.77      5.33 o 
 -12   1   5        3.28        4.97      0.77 o 
 -11   1   5       55.66       62.31      2.30 o 
 -10   1   5      110.68       99.54      2.78 o 
  -9   1   5       66.68       74.72      3.56 o 
  -8   1   5      468.51      507.42      6.63 o 
  -7   1   5     1428.01     1509.25      5.71 o 
  -6   1   5       62.20       91.62      2.85 o 
  -5   1   5      855.38      880.90      9.60 o 
  -4   1   5      282.14      267.84      2.62 o 
  -3   1   5     2391.30     2402.07     12.72 o 
  -2   1   5     1071.38     1017.26      6.22 o 
  -1   1   5      347.03      395.80      5.27 o 
   0   1   5     2650.00     2591.65      6.55 o 
   1   1   5       51.49       56.59      1.49 o 
   2   1   5     1541.51     1490.45      5.56 o 
   3   1   5      170.00      154.59      1.89 o 
   4   1   5      101.67      112.91      1.62 o 
   5   1   5      771.24      777.76     17.07 o 
   6   1   5      235.47      291.86      3.49 o 
   7   1   5      442.67      555.16      5.34 o 
   8   1   5     1241.87     1207.54     29.79 o 
   9   1   5       20.42       26.48      3.38 o 
  10   1   5       12.18       19.55      2.46 o 
  11   1   5      108.84      115.75      3.81 o 
  12   1   5      403.00      410.61      6.05 o 
  13   1   5       10.38        9.39      1.63 o 
  14   1   5      273.13      286.98      8.55 o 
  15   1   5       68.56       73.19      7.05 o 
  16   1   5      450.90      469.76      7.47 o 
  17   1   5        3.55        3.90      1.31 o 
  18   1   5        0.03        2.35      2.93 o 
  19   1   5       18.60       17.97      2.53 o 
  20   1   5        0.06        2.24      1.31 o 
  21   1   5       25.65       20.93      3.02 o 
  22   1   5        0.03        2.34      1.03 o 
  23   1   5       20.84       16.49      3.32 o 
 -22   2   5        3.07        6.15      1.19 o 
 -21   2   5        4.65        5.09      1.15 o 
 -20   2   5        7.89        9.09      1.35 o 
 -19   2   5        3.08        2.85      0.67 o 
 -18   2   5        4.31        4.27      1.00 o 
 -17   2   5        0.52        2.14      1.22 o 
 -16   2   5        1.39        2.83      1.27 o 
 -15   2   5        0.06        0.54      0.75 o 
 -14   2   5       14.19       16.61      1.86 o 
 -13   2   5       35.88       43.61      3.83 o 
 -12   2   5      287.82      309.67      4.08 o 
 -11   2   5      123.77      128.45      4.15 o 
 -10   2   5      129.64      140.70      2.52 o 
  -9   2   5       83.82      100.49      1.65 o 
  -8   2   5       22.47       29.69      1.62 o 
  -7   2   5      399.86      392.70      2.63 o 
  -6   2   5      148.10      158.04      4.18 o 
  -5   2   5        3.99        4.72      1.16 o 
  -4   2   5      588.55      672.90      2.95 o 
  -3   2   5      706.38      705.41      4.64 o 
  -2   2   5       85.71       81.15      3.06 o 
  -1   2   5     1629.17     1619.07     14.40 o 
   0   2   5      159.22      132.79     15.02 o 
   1   2   5      289.38      254.25      3.56 o 
   2   2   5      929.71      876.15      4.47 o 
   3   2   5       98.39       77.16      2.80 o 
   4   2   5     1081.32     1039.95      6.63 o 
   5   2   5      607.11      577.30      8.41 o 
   6   2   5        3.93       10.36      1.64 o 
   7   2   5      130.93      122.58      3.15 o 
   8   2   5      117.08      120.46      3.00 o 
   9   2   5       76.40       71.48      5.19 o 
  10   2   5      138.11      136.18      4.06 o 
  11   2   5       37.84       41.50      4.30 o 
  12   2   5       19.73       26.21      3.84 o 
  13   2   5        1.63        3.59      1.38 o 
  14   2   5      225.13      237.59      7.64 o 
  15   2   5      119.77      110.29      7.06 o 
  16   2   5        9.68       13.31      2.01 o 
  17   2   5      222.48      203.63     10.27 o 
  18   2   5        1.04        2.29      2.20 o 
  19   2   5      102.23       97.79     11.21 o 
  20   2   5       80.80       63.37      9.35 o 
  21   2   5        3.82        5.40      2.24 o 
  22   2   5        3.30        2.47      1.28 o 
 -20   3   5       33.59       27.48      4.08 o 
 -19   3   5       46.96       62.02      7.85 o 
 -18   3   5       18.40       16.49      2.26 o 
 -17   3   5        7.95        3.56      1.06 o 
 -16   3   5       16.87       17.31      2.22 o 
 -15   3   5       51.21       59.22      6.06 o 
 -14   3   5       35.77       39.06      3.60 o 
 -13   3   5       28.25       27.67      2.81 o 
 -12   3   5      977.25     1074.97      6.64 o 
 -11   3   5      198.13      209.87      3.39 o 
 -10   3   5      288.19      284.78      6.17 o 
  -9   3   5        0.01        1.57      0.45 o 
  -8   3   5       51.80       42.22      2.66 o 
  -7   3   5       15.10       14.71      1.41 o 
  -6   3   5        0.06        0.99      0.32 o 
  -5   3   5        0.00        1.12      1.16 o 
  -4   3   5      126.71      111.88      5.05 o 
  -3   3   5       10.60       17.02      2.58 o 
  -2   3   5       74.93       75.28      7.77 o 
  -1   3   5      249.84      258.86      7.10 o 
   0   3   5      447.28      475.32      4.80 o 
   1   3   5       53.72       57.60      1.19 o 
   2   3   5        5.92        6.84      0.77 o 
   3   3   5       15.35       16.54      1.52 o 
   4   3   5        5.90        5.71      0.71 o 
   5   3   5       26.55       31.66      2.42 o 
   6   3   5       11.74       11.55      1.32 o 
   7   3   5        2.04        6.36      0.99 o 
   8   3   5        1.20        2.37      0.77 o 
   9   3   5      617.46      624.81      9.71 o 
  10   3   5       34.23       37.81      3.33 o 
  11   3   5      317.94      259.01     13.10 o 
  12   3   5       84.09       84.81      5.82 o 
  13   3   5        2.07        2.86      0.80 o 
  14   3   5        0.31        3.44      0.97 o 
  15   3   5        1.09        3.38      0.98 o 
  16   3   5       21.13       16.69      2.71 o 
  17   3   5        0.29        1.71      1.00 o 
  18   3   5       10.16        8.77      1.85 o 
  19   3   5       13.18       11.61      2.93 o 
  20   3   5       38.80       32.90      7.29 o 
 -18   4   5       13.54       17.57      3.79 o 
 -17   4   5        5.02        7.06      1.78 o 
 -16   4   5      158.88      157.56     14.39 o 
 -15   4   5       82.84       79.76      6.53 o 
 -14   4   5        4.34        8.92      2.16 o 
 -13   4   5       70.59       90.62      7.96 o 
 -12   4   5        3.14        1.72      0.97 o 
 -11   4   5       12.83       11.97      1.80 o 
 -10   4   5        0.55        2.05      1.33 o 
  -9   4   5        1.47        8.80      1.52 o 
  -8   4   5      251.67      295.93     20.06 o 
  -7   4   5      100.95      101.62      8.77 o 
  -6   4   5      129.36      147.75     15.17 o 
  -5   4   5      222.25      259.59     14.60 o 
  -4   4   5        2.09        2.50      1.26 o 
  -3   4   5       22.41       22.77      3.85 o 
  -2   4   5      112.27      119.04      6.44 o 
  -1   4   5      113.49      136.59     18.37 o 
   0   4   5       12.31       17.57      4.78 o 
   1   4   5       50.56       40.43      4.91 o 
   2   4   5       38.13       41.61      3.20 o 
   3   4   5       37.40       34.92      6.12 o 
   4   4   5       58.98       56.53     14.12 o 
   5   4   5       85.17       91.56      6.14 o 
   6   4   5       59.98       57.54      3.83 o 
   7   4   5       72.96       68.04      5.42 o 
   8   4   5      174.22      167.09      3.92 o 
   9   4   5       11.50        8.46      1.25 o 
  10   4   5        7.87        8.28      1.93 o 
  11   4   5        0.61        2.69      1.09 o 
  12   4   5        4.12        3.98      1.09 o 
  13   4   5       59.76       48.45      4.64 o 
  14   4   5      114.57      111.35      5.53 o 
  15   4   5        1.81        1.76      1.28 o 
  16   4   5      212.11      212.88      8.42 o 
  17   4   5        2.67        2.09      0.82 o 
 -13   5   5        2.85        2.37      1.29 o 
 -12   5   5       12.24       17.40      3.02 o 
 -11   5   5        1.53        0.26      1.44 o 
 -10   5   5        3.84        8.65      1.71 o 
  -9   5   5        4.88        4.23      1.20 o 
  -8   5   5        2.03        7.79      1.41 o 
  -7   5   5       11.69       16.08      3.34 o 
  -6   5   5      195.06      194.76      8.81 o 
  -5   5   5      120.50      131.10      9.28 o 
  -4   5   5      134.20      116.16     15.38 o 
  -3   5   5      310.83      316.88     11.04 o 
  -2   5   5       31.83       36.59      5.29 o 
  -1   5   5       88.40       93.38     16.27 o 
   0   5   5       14.77       23.36      5.48 o 
   4   5   5       67.25       64.74     15.96 o 
   5   5   5        7.15        9.48      3.09 o 
   6   5   5       14.56       11.06      3.40 o 
   7   5   5        3.77        7.20      2.59 o 
   8   5   5        3.35        6.17      2.34 o 
   9   5   5        6.04        3.12      2.51 o 
  10   5   5        2.04        3.65      1.28 o 
  11   5   5        9.19       11.71      2.50 o 
  12   5   5        3.26        2.86      1.77 o 
 -23   0   6       53.59       39.86      8.48 o 
 -22   0   6      200.88      226.95      7.18 o 
 -21   0   6      228.88      233.47      8.18 o 
 -20   0   6      300.24      298.92      9.76 o 
 -19   0   6      300.55      342.50     10.85 o 
 -18   0   6      245.35      277.36     10.16 o 
 -17   0   6       88.09      103.35     12.22 o 
 -16   0   6      254.82      291.39     12.74 o 
 -15   0   6      217.56      225.35     10.95 o 
 -14   0   6      148.96      176.36      5.43 o 
 -13   0   6       17.80       21.83      2.50 o 
 -12   0   6      211.34      257.72      4.06 o 
 -11   0   6        0.38        3.98      0.87 o 
 -10   0   6      352.35      389.97      3.77 o 
  -9   0   6       71.51       98.66      2.20 o 
  -8   0   6        3.46        7.08      2.02 o 
  -7   0   6      205.34      229.02      3.76 o 
  -6   0   6      216.08      200.91      3.09 o 
  -5   0   6     1262.85     1221.14     17.39 o 
  -4   0   6      128.71      104.19      4.69 o 
  -3   0   6      539.24      575.39      4.96 o 
  -2   0   6     5271.47     5282.36     41.12 o 
  -1   0   6      714.66      753.32      9.66 o 
   0   0   6       93.70      104.03      2.26 o 
   1   0   6     3331.82     3221.96     12.11 o 
   2   0   6      486.84      527.43      5.76 o 
   3   0   6     1552.81     1539.71      6.66 o 
   4   0   6      464.62      464.73      7.86 o 
   5   0   6       23.07       15.40      2.47 o 
   6   0   6        0.71        3.19      1.23 o 
   7   0   6      194.68      163.88      8.95 o 
   8   0   6      346.68      349.92      7.44 o 
   9   0   6     1114.20     1051.18      8.56 o 
  10   0   6       78.10       96.47     10.15 o 
  11   0   6     1407.32     1370.79     12.20 o 
  12   0   6      289.71      261.15      6.00 o 
  13   0   6      279.21      304.63     10.41 o 
  14   0   6      216.30      234.63      7.12 o 
  15   0   6        2.69        5.73      2.31 o 
  16   0   6       30.78       31.46      7.52 o 
  17   0   6       42.72       44.61      7.91 o 
  18   0   6       66.05       67.91     11.93 o 
  19   0   6        1.16        5.99      2.44 o 
  20   0   6        0.97        2.46      1.57 o 
  21   0   6        3.78        3.12      1.76 o 
  22   0   6       49.50       44.67      9.81 o 
  23   0   6        1.62        2.13      2.17 o 
 -23   1   6       36.74       33.44      6.33 o 
 -22   1   6        1.17        1.86      0.90 o 
 -20   1   6        4.21        5.36      1.25 o 
 -19   1   6       34.35       28.42      3.34 o 
 -18   1   6       25.82       26.79      2.41 o 
 -17   1   6       64.75       77.85      6.45 o 
 -16   1   6        0.62        1.84      0.93 o 
 -15   1   6       17.81       21.17      2.38 o 
 -14   1   6        8.10        8.01      1.16 o 
 -13   1   6        3.24        4.89      0.85 o 
 -12   1   6        5.16        9.65      1.31 o 
 -11   1   6       28.85       25.44      2.49 o 
 -10   1   6      110.91      105.41      1.56 o 
  -9   1   6        4.34        4.31      0.49 o 
  -8   1   6      635.82      628.56      5.01 o 
  -7   1   6      135.35      157.99      2.49 o 
  -6   1   6      332.70      364.70      3.07 o 
  -5   1   6      363.14      388.75      3.81 o 
  -4   1   6      904.46      906.97      4.64 o 
  -3   1   6     1264.55     1223.06      9.62 o 
  -2   1   6     2092.88     2102.06      9.57 o 
  -1   1   6     1545.45     1521.82     17.83 o 
   0   1   6        4.60        7.02      0.99 o 
   1   1   6      434.47      387.82      4.02 o 
   2   1   6       28.99       23.36      1.45 o 
   3   1   6       68.07       73.14      1.48 o 
   4   1   6        4.92        7.23      0.82 o 
   5   1   6        2.24        4.00      0.86 o 
   6   1   6       19.51       16.02      1.60 o 
   7   1   6       63.50       77.85      3.98 o 
   8   1   6       27.59       30.78      3.65 o 
   9   1   6       51.25       65.27      6.84 o 
  10   1   6       45.24       41.78      4.30 o 
  11   1   6       73.52       74.91      3.26 o 
  12   1   6        8.35        6.60      1.22 o 
  13   1   6      103.60      104.61      7.13 o 
  14   1   6      266.14      273.56     17.97 o 
  15   1   6      110.23      108.06      5.56 o 
  16   1   6      233.11      241.67      6.16 o 
  17   1   6        3.49        3.90      1.83 o 
  18   1   6       10.35       13.10      2.58 o 
  19   1   6        4.90        5.28      1.66 o 
  20   1   6       16.78       14.71      2.97 o 
  21   1   6        1.63        1.58      1.03 o 
  22   1   6        0.05        2.42      1.05 o 
 -22   2   6        0.30        2.31      1.02 o 
 -21   2   6       21.41       23.53      3.33 o 
 -20   2   6        6.87        9.03      1.32 o 
 -19   2   6        6.70        6.36      1.59 o 
 -18   2   6        5.16        4.36      1.04 o 
 -17   2   6        4.10        6.65      1.20 o 
 -16   2   6       30.44       32.77      2.99 o 
 -15   2   6       28.60       32.03      3.02 o 
 -14   2   6       93.69       93.80      4.09 o 
 -13   2   6       31.13       43.40      3.98 o 
 -12   2   6        0.53        1.67      0.60 o 
 -11   2   6       53.72       61.86      4.05 o 
 -10   2   6       98.28       86.71      4.03 o 
  -9   2   6        7.51        6.57      0.67 o 
  -8   2   6       65.83       71.02      2.13 o 
  -7   2   6      551.31      562.36      3.79 o 
  -6   2   6     1133.27     1221.57      8.07 o 
  -5   2   6      160.63      174.34      1.96 o 
  -4   2   6      469.80      448.66      5.88 o 
  -3   2   6     1257.00     1284.26     16.29 o 
  -2   2   6     1218.16     1318.90      6.50 o 
  -1   2   6      334.28      297.93      5.79 o 
   0   2   6      239.36      227.70      3.08 o 
   1   2   6      244.22      262.32      1.39 o 
   2   2   6      354.62      358.70      2.18 o 
   3   2   6        3.20        7.23      0.73 o 
   4   2   6        3.05        8.11      0.95 o 
   5   2   6       10.03       24.72      2.75 o 
   6   2   6        0.33        4.22      0.63 o 
   7   2   6       10.66       12.00      1.44 o 
   8   2   6        1.43        4.60      0.78 o 
   9   2   6        4.56        8.05      1.03 o 
  10   2   6       33.42       32.72      4.01 o 
  11   2   6       74.68       68.26      7.27 o 
  12   2   6      118.64      111.95      4.36 o 
  13   2   6        2.69        3.23      1.14 o 
  14   2   6       58.86       52.48      6.19 o 
  15   2   6      149.98      145.68      6.56 o 
  16   2   6      235.33      230.55      6.15 o 
  17   2   6        0.17        1.27      1.37 o 
  18   2   6      105.31      107.09      7.54 o 
  19   2   6       92.69       80.99      6.91 o 
  20   2   6       58.15       42.41      6.98 o 
  21   2   6        5.24        4.47      1.43 o 
 -20   3   6      108.03       73.71     12.15 o 
 -19   3   6        2.56        8.24      1.29 o 
 -18   3   6       42.71       35.52      5.54 o 
 -17   3   6       54.45       55.81      5.63 o 
 -16   3   6       38.20       29.20      3.19 o 
 -15   3   6        0.81        1.45      0.92 o 
 -14   3   6       25.87       34.09      3.36 o 
 -13   3   6        1.97        2.32      1.20 o 
 -12   3   6       13.95       14.36      1.97 o 
 -11   3   6       18.46       17.94      1.85 o 
 -10   3   6      352.38      383.68      4.87 o 
  -9   3   6       10.55       14.45      1.40 o 
  -8   3   6       19.52       23.78      1.91 o 
  -7   3   6      102.97      120.61      2.21 o 
  -6   3   6       53.20       42.47      2.34 o 
  -5   3   6       11.76        6.78      1.93 o 
  -4   3   6      327.96      368.87      9.34 o 
  -3   3   6       85.57       93.72     15.27 o 
  -2   3   6       50.43       60.21      7.92 o 
  -1   3   6        5.68        8.07      2.03 o 
   0   3   6        8.22        9.73      2.36 o 
   1   3   6      607.05      499.31      1.63 o 
   2   3   6       51.10       64.47      2.95 o 
   3   3   6      266.47      275.21      5.46 o 
   4   3   6      157.46      148.18      3.93 o 
   5   3   6       14.58        9.62      1.19 o 
   6   3   6      108.03      100.51      9.78 o 
   7   3   6        0.66        1.24      1.04 o 
   8   3   6      147.25      148.91      4.43 o 
   9   3   6      312.81      335.23      5.60 o 
  10   3   6       24.75       15.61      1.91 o 
  11   3   6      422.44      414.78      5.73 o 
  12   3   6      316.35      283.46      6.06 o 
  13   3   6        7.48        5.18      1.57 o 
  14   3   6        6.39        5.90      1.85 o 
  15   3   6        6.54        5.67      1.23 o 
  16   3   6        4.20       10.49      1.76 o 
  17   3   6       13.31        6.75      1.35 o 
  18   3   6       17.51       17.23      3.06 o 
  19   3   6       14.23       13.13      3.00 o 
 -17   4   6        6.56        3.42      1.04 o 
 -16   4   6        4.01        5.70      2.11 o 
 -15   4   6        1.64        1.65      1.08 o 
 -14   4   6       52.08       35.12      4.38 o 
 -13   4   6       12.70       12.12      1.96 o 
 -12   4   6        2.67        4.32      1.08 o 
 -11   4   6        8.49        8.07      1.25 o 
 -10   4   6       10.61        6.36      1.36 o 
  -9   4   6      104.03      115.98      7.26 o 
  -8   4   6      134.34      140.93     12.44 o 
  -7   4   6       14.38       19.94      2.87 o 
  -6   4   6      192.67      213.21     12.12 o 
  -5   4   6      274.03      312.31     12.21 o 
  -4   4   6       77.81       78.92     10.86 o 
  -3   4   6       11.94       10.13      2.44 o 
  -2   4   6       22.27       20.95      3.85 o 
  -1   4   6       93.04      104.16     13.76 o 
   0   4   6      177.79      176.86      8.92 o 
   1   4   6       17.29        8.28      2.63 o 
   2   4   6      199.46      192.48      6.03 o 
   3   4   6        1.73        1.33      3.13 o 
   4   4   6       21.80       15.49      3.59 o 
   5   4   6        4.69        6.54      2.57 o 
   6   4   6       12.63       19.17      2.07 o 
   7   4   6        0.52        4.70      2.22 o 
   8   4   6        4.59        3.92      1.28 o 
   9   4   6        3.01        3.87      1.00 o 
  10   4   6      213.57      192.09      5.50 o 
  11   4   6       56.44       47.07      3.77 o 
  12   4   6       36.36       27.52      2.77 o 
  13   4   6       13.47       11.47      1.44 o 
  14   4   6      109.22       88.85      5.67 o 
  15   4   6       90.80       62.99      6.50 o 
  16   4   6       26.20       15.86      2.82 o 
 -12   5   6        0.14        1.58      1.80 o 
 -11   5   6        8.33        7.31      1.45 o 
 -10   5   6        2.31        2.31      0.82 o 
  -9   5   6       32.07       27.18      3.21 o 
  -8   5   6        8.23        6.98      1.30 o 
  -7   5   6      252.97      266.22     14.29 o 
  -6   5   6      125.92      108.26     10.18 o 
  -5   5   6       13.19        8.55      1.85 o 
  -4   5   6       15.12       21.57      2.81 o 
  -3   5   6      244.57      235.11     12.39 o 
  -2   5   6      174.60      158.54     12.11 o 
   2   5   6        3.28        9.59      2.62 o 
   3   5   6       29.70       25.68      3.88 o 
   4   5   6       40.31       36.41     10.43 o 
   6   5   6       75.54       91.37      5.43 o 
   7   5   6        7.96        1.90      1.69 o 
   8   5   6        2.81        2.90      2.45 o 
   9   5   6       46.15       33.00      6.74 o 
  10   5   6       22.67       23.77      4.11 o 
  11   5   6        1.42        2.98      1.48 o 
  12   5   6        6.65        5.69      1.93 o 
 -23   1   7       72.68       66.95      9.85 o 
 -22   1   7        0.52        4.19      1.29 o 
 -21   1   7       12.66       10.89      2.39 o 
 -20   1   7      126.11      126.98      5.88 o 
 -19   1   7        0.97        2.30      0.86 o 
 -18   1   7        0.01        3.65      1.07 o 
 -17   1   7      250.05      244.35      5.71 o 
 -16   1   7       62.80       46.18      4.43 o 
 -15   1   7       61.61       48.48      2.58 o 
 -14   1   7        0.00        2.30      0.96 o 
 -13   1   7       26.53       29.51      2.27 o 
 -12   1   7       60.07       60.47      4.13 o 
 -11   1   7       12.48       13.50      1.21 o 
 -10   1   7       46.81       45.39      2.02 o 
  -9   1   7      354.16      345.03      2.54 o 
  -8   1   7      147.88      133.30      8.88 o 
  -7   1   7      485.08      526.84      3.36 o 
  -6   1   7      329.09      379.75      7.03 o 
  -5   1   7       37.83       53.11      3.23 o 
  -4   1   7      873.44      974.03      8.46 o 
  -3   1   7      322.85      344.28      5.09 o 
  -2   1   7     2459.50     2618.52     17.22 o 
  -1   1   7       15.65       26.79      2.23 o 
   0   1   7      918.43      947.53      4.01 o 
   1   1   7       23.24       45.35      2.47 o 
   2   1   7      438.44      457.29      7.02 o 
   3   1   7       63.62       64.20      4.17 o 
   4   1   7     1778.14     1757.71      8.18 o 
   5   1   7      151.90      157.63      2.98 o 
   6   1   7     1096.92     1036.96     13.90 o 
   7   1   7       87.21       87.19      3.85 o 
   8   1   7       60.20       76.15      2.92 o 
   9   1   7       20.70       26.16      3.00 o 
  10   1   7       74.44       80.82      7.23 o 
  11   1   7       17.54       15.96      2.17 o 
  12   1   7      225.51      231.09      4.85 o 
  13   1   7       73.21       77.57      7.54 o 
  14   1   7       72.47       78.63      7.42 o 
  15   1   7      307.11      321.34     11.67 o 
  16   1   7        0.84        1.60      1.84 o 
  17   1   7        7.57        6.05      1.45 o 
  18   1   7        0.77        1.47      1.05 o 
  19   1   7      254.08      243.13      9.09 o 
  20   1   7        8.22        6.48      1.66 o 
  21   1   7        7.27        6.62      1.67 o 
  22   1   7        2.55        3.13      1.71 o 
 -22   2   7       12.15        6.92      1.64 o 
 -21   2   7        0.09        1.31      0.65 o 
 -20   2   7       21.53       19.13      2.75 o 
 -19   2   7        1.32        4.07      1.06 o 
 -18   2   7        0.22        1.51      0.93 o 
 -17   2   7      113.90      125.92      5.48 o 
 -16   2   7        0.13       -0.12      1.38 o 
 -15   2   7       19.89       27.77      2.30 o 
 -14   2   7      137.08      167.03      4.25 o 
 -13   2   7      309.06      287.93      4.10 o 
 -12   2   7       64.77       55.21      4.32 o 
 -11   2   7      503.93      499.58      6.60 o 
 -10   2   7        0.68        0.86      0.41 o 
  -9   2   7      178.13      173.98      8.75 o 
  -8   2   7      933.31      986.98     43.72 o 
  -6   2   7      738.01      758.18      6.57 o 
  -5   2   7      584.38      576.58      7.83 o 
  -4   2   7        2.71        3.08      1.81 o 
  -3   2   7      239.81      257.45     11.20 o 
  -2   2   7      570.19      629.44     24.09 o 
  -1   2   7        1.63        2.70      0.84 o 
   0   2   7       37.24       37.50     11.94 o 
   1   2   7      293.64      270.38      5.81 o 
   2   2   7      615.68      587.59     12.64 o 
   3   2   7       30.95       26.60      1.66 o 
   4   2   7       70.34       64.19      1.92 o 
   5   2   7        5.68        6.22      1.33 o 
   6   2   7       22.63       28.92      2.96 o 
   7   2   7        0.88        4.98      1.57 o 
   8   2   7      192.31      181.37      5.40 o 
   9   2   7       94.74      108.15      3.27 o 
  10   2   7       81.32       83.62      4.14 o 
  11   2   7       58.59       70.07      5.63 o 
  12   2   7        0.43        2.12      0.94 o 
  13   2   7      106.84       92.02      9.65 o 
  14   2   7        5.60        5.43      1.71 o 
  15   2   7       81.46       66.38      6.92 o 
  16   2   7       20.78       21.82      3.23 o 
  17   2   7        0.13        1.03      1.12 o 
  18   2   7       42.22       44.35      4.23 o 
  19   2   7       31.78       33.11      4.27 o 
  20   2   7       20.25       12.89      2.27 o 
  21   2   7        6.61        6.43      1.63 o 
 -20   3   7       32.88       44.03      6.78 o 
 -19   3   7        0.88        1.32      0.98 o 
 -18   3   7       62.51       58.66      7.92 o 
 -17   3   7        9.35       11.34      1.65 o 
 -16   3   7       31.75       44.64      4.20 o 
 -15   3   7        1.05        0.96      0.88 o 
 -14   3   7       13.69       12.53      1.62 o 
 -13   3   7       18.01       17.26      2.08 o 
 -12   3   7        1.89        2.46      0.93 o 
 -11   3   7       19.16       16.24      1.54 o 
 -10   3   7       15.43       10.15      1.59 o 
  -9   3   7        2.74        2.79      0.73 o 
  -8   3   7      321.03      349.81      3.64 o 
  -7   3   7        0.17        0.44      0.57 o 
  -6   3   7      104.32      106.04     14.15 o 
  -5   3   7        9.08        5.09      1.47 o 
  -4   3   7       52.84       71.72     10.31 o 
  -3   3   7        3.31        4.70      0.98 o 
  -2   3   7        3.40        4.10      1.05 o 
  -1   3   7        4.72        9.52      2.97 o 
   0   3   7        5.13        3.09      2.89 o 
   1   3   7      438.61      482.01      9.80 o 
   2   3   7       18.23       21.36      3.54 o 
   3   3   7     1105.15     1122.94      7.35 o 
   4   3   7        2.69        2.14      0.61 o 
   5   3   7       64.62       69.87      6.42 o 
   6   3   7       67.47       67.02      3.71 o 
   7   3   7        2.68        3.58      0.77 o 
   8   3   7       23.66       38.92      2.87 o 
   9   3   7       22.29       20.27      2.14 o 
  10   3   7       41.52       36.83      4.11 o 
  11   3   7       37.67       29.05      3.29 o 
  12   3   7       20.36       16.32      2.01 o 
  13   3   7       32.16       28.23      3.15 o 
  14   3   7       31.83       27.83      4.90 o 
  15   3   7       16.28        8.99      1.36 o 
  16   3   7       16.36       11.34      1.81 o 
  17   3   7        0.31        2.65      1.11 o 
  18   3   7       10.74       11.95      2.37 o 
  19   3   7        0.39        0.18      1.16 o 
 -17   4   7       44.56       28.85      5.07 o 
 -16   4   7       30.05       37.46      4.71 o 
 -15   4   7       22.58       20.08      2.87 o 
 -14   4   7       14.20       17.39      3.23 o 
 -13   4   7        5.43        3.12      1.06 o 
 -12   4   7       35.13       42.83      4.94 o 
 -11   4   7       25.34       22.70      2.53 o 
 -10   4   7       32.87       37.12      3.49 o 
  -9   4   7        3.32        6.42      2.66 o 
  -8   4   7       38.32       36.25      4.16 o 
  -7   4   7       13.91       17.64      2.69 o 
  -6   4   7        1.38        4.72      1.57 o 
  -5   4   7       56.80       67.89      9.25 o 
  -4   4   7      343.80      382.32     20.29 o 
  -3   4   7       93.86      116.20     19.45 o 
  -2   4   7      254.36      285.16      9.88 o 
  -1   4   7      197.99      208.19     10.24 o 
   0   4   7        2.59        5.59      1.80 o 
   1   4   7        6.50       13.41      3.79 o 
   2   4   7       89.04       82.21      4.42 o 
   3   4   7       10.64        8.12      2.48 o 
   4   4   7      146.78      173.18     10.87 o 
   5   4   7       23.42       24.35      5.54 o 
   6   4   7      215.61      239.47      8.94 o 
   7   4   7      121.63      104.03      6.29 o 
   8   4   7       31.90       35.41      3.54 o 
   9   4   7        0.00        1.02      0.74 o 
  10   4   7        8.06        4.82      1.48 o 
  11   4   7       46.97       28.05      3.82 o 
  12   4   7        7.99       12.39      1.65 o 
  13   4   7       35.37       29.66      4.11 o 
  14   4   7       91.76       62.40     12.22 o 
  15   4   7        4.70        8.55      2.29 o 
  16   4   7       12.45       14.02      2.36 o 
 -12   5   7       19.31       14.83      2.82 o 
 -11   5   7       12.44       13.66      2.46 o 
 -10   5   7        3.44        6.32      1.40 o 
  -9   5   7      137.06      145.73      8.02 o 
  -8   5   7      100.24       71.81      8.92 o 
  -7   5   7       11.53       13.49      2.86 o 
  -6   5   7      172.66      154.56     11.32 o 
  -5   5   7       37.78       19.95      3.59 o 
  -4   5   7       24.81       32.56      5.68 o 
  -3   5   7       70.89       68.07     14.32 o 
  -2   5   7        8.76       10.69      2.43 o 
  -1   5   7       41.76       24.06      4.45 o 
   0   5   7       12.25        6.31      2.07 o 
   3   5   7        0.51        1.58      1.62 o 
   4   5   7        4.85        2.30      2.33 o 
   5   5   7        1.55       10.18      3.08 o 
   6   5   7        8.01        9.52      3.76 o 
   7   5   7        0.07        5.33      3.30 o 
   8   5   7       40.47       61.10     10.19 o 
   9   5   7        0.55        2.08      1.97 o 
  10   5   7       40.01       42.20      7.33 o 
  11   5   7       25.65       10.63      2.46 o 
 -23   0   8        0.41        1.60      1.46 o 
 -22   0   8      124.86      113.43      5.69 o 
 -21   0   8       39.41       31.42      7.55 o 
 -20   0   8      566.42      589.77      8.82 o 
 -19   0   8       48.37       41.72      8.13 o 
 -18   0   8      112.68      118.63      7.15 o 
 -17   0   8        1.04        2.23      1.63 o 
 -16   0   8      216.98      223.59      4.09 o 
 -15   0   8      188.40      182.91      4.15 o 
 -14   0   8       38.31       37.70      4.26 o 
 -13   0   8       67.84       60.53      3.08 o 
 -12   0   8       93.68       81.73      2.47 o 
 -11   0   8        0.00        1.07      0.73 o 
 -10   0   8       63.94       64.10      2.75 o 
  -9   0   8        6.14        7.49      1.58 o 
  -8   0   8        0.09        2.21      0.65 o 
  -7   0   8      509.38      459.43     14.56 o 
  -6   0   8       48.78       37.94      6.52 o 
  -5   0   8       58.83       44.12      2.39 o 
  -4   0   8       92.08      118.10      5.26 o 
  -3   0   8      685.54      777.60      5.73 o 
  -2   0   8      619.10      744.19     15.93 o 
  -1   0   8       14.02       49.73      6.44 o 
   0   0   8      341.68      339.27      3.09 o 
   1   0   8    12224.98    13722.11    181.79 o 
   2   0   8     1501.11     1387.43     11.98 o 
   3   0   8     1600.08     1565.77     17.20 o 
   4   0   8      261.27      272.44      5.60 o 
   5   0   8       13.93       21.76      4.05 o 
   6   0   8       40.62       48.66      6.40 o 
   7   0   8      144.50      147.05      6.59 o 
   8   0   8       58.43       59.34      4.33 o 
   9   0   8      174.86      191.02      7.86 o 
  10   0   8        0.06        2.06      0.94 o 
  11   0   8       35.19       33.23      5.22 o 
  12   0   8       15.19       19.48      4.32 o 
  13   0   8      135.01      151.19      6.08 o 
  14   0   8       51.74       46.75      3.81 o 
  15   0   8       79.93       84.53      5.00 o 
  16   0   8       15.23       18.10      3.13 o 
  17   0   8        0.42        0.44      1.93 o 
  18   0   8        2.51        3.01      1.61 o 
  19   0   8        0.53        2.66      1.72 o 
  20   0   8       12.79        9.11      2.49 o 
  21   0   8       17.76       18.28      5.42 o 
  22   0   8      143.17      134.27      9.73 o 
 -22   1   8       26.09       25.08      5.41 o 
 -21   1   8        0.01        1.95      0.72 o 
 -20   1   8        1.41        0.98      0.74 o 
 -19   1   8        6.45        5.43      1.02 o 
 -18   1   8       85.78       69.04      3.71 o 
 -17   1   8      127.96      128.66      6.07 o 
 -16   1   8      791.05      799.77     10.48 o 
 -15   1   8      223.58      215.84      4.36 o 
 -14   1   8       17.96       17.06      1.86 o 
 -13   1   8       11.28        9.56      1.08 o 
 -12   1   8       28.93       24.56      1.75 o 
 -11   1   8       35.73       39.03      2.67 o 
 -10   1   8       69.48       78.84      4.46 o 
  -9   1   8       12.69        8.13      1.24 o 
  -8   1   8      390.98      378.58      7.19 o 
  -7   1   8       10.63       10.02      1.14 o 
  -6   1   8       30.26       35.51      2.01 o 
  -5   1   8       55.12       61.19      3.54 o 
  -4   1   8      270.39      264.86      1.96 o 
  -3   1   8     1177.19     1285.03      6.06 o 
  -2   1   8       12.51       11.74      2.61 o 
  -1   1   8      364.79      352.27      2.73 o 
   0   1   8       74.60       85.23      1.98 o 
   1   1   8      562.32      539.25      6.09 o 
   2   1   8      406.44      414.56      4.33 o 
   3   1   8       47.91       44.73      1.78 o 
   4   1   8      376.58      383.20      5.82 o 
   5   1   8     1398.42     1349.08     14.39 o 
   6   1   8        0.10        3.60      1.02 o 
   7   1   8       81.91       84.71      4.67 o 
   8   1   8        6.31       12.24      1.70 o 
   9   1   8        3.30        4.60      1.08 o 
  10   1   8       49.63       54.98      6.37 o 
  11   1   8       18.31       18.14      2.29 o 
  12   1   8        8.71       11.00      1.91 o 
  13   1   8       40.17       45.55      5.49 o 
  14   1   8        6.17        8.41      3.33 o 
  15   1   8       49.55       56.69      7.01 o 
  16   1   8       17.27       20.01      2.86 o 
  17   1   8        5.99        8.94      2.05 o 
  18   1   8       61.21       52.72      5.93 o 
  19   1   8        1.62        5.65      1.98 o 
  20   1   8       53.99       46.22      7.75 o 
  21   1   8        2.89        3.04      1.57 o 
 -21   2   8        6.96        4.25      1.13 o 
 -20   2   8       14.49       15.93      2.59 o 
 -19   2   8       95.72      106.06     12.73 o 
 -18   2   8      113.28      121.73      3.73 o 
 -17   2   8       24.43       15.63      2.26 o 
 -16   2   8      101.17      127.58      5.11 o 
 -15   2   8      371.62      399.55      5.00 o 
 -14   2   8       55.12       45.00      3.50 o 
 -13   2   8       75.97       80.61      5.57 o 
 -12   2   8       26.23       21.97      2.31 o 
 -11   2   8      197.78      181.52      3.35 o 
 -10   2   8        2.09        6.64      1.03 o 
  -9   2   8        4.42        4.12      1.33 o 
  -8   2   8       87.70       86.27      5.33 o 
  -7   2   8       18.13       18.24      4.21 o 
  -6   2   8       82.39       87.90      2.24 o 
  -5   2   8       81.82       92.86      2.04 o 
  -4   2   8       90.17       91.48     10.08 o 
  -3   2   8      283.67      353.75      3.87 o 
  -2   2   8        0.83        2.23      0.53 o 
  -1   2   8        5.99        3.20      1.11 o 
   0   2   8       12.90        9.42      2.12 o 
   1   2   8      181.81      152.54      1.28 o 
   2   2   8      142.52      142.77      2.46 o 
   3   2   8        3.48        3.79      0.51 o 
   4   2   8        1.39        1.80      0.52 o 
   5   2   8       62.72       42.81      4.47 o 
   7   2   8       15.49       25.32      2.58 o 
   8   2   8      693.14      727.30      7.87 o 
   9   2   8       64.53       78.30      6.29 o 
  10   2   8        2.00        3.86      0.95 o 
  11   2   8        1.60        3.46      1.00 o 
  12   2   8        0.00        2.34      1.20 o 
  13   2   8        3.43        5.38      1.90 o 
  14   2   8       35.82       29.66      4.04 o 
  15   2   8       39.41       34.07      4.28 o 
  16   2   8       11.12       10.14      1.93 o 
  17   2   8       11.81       10.29      2.31 o 
  18   2   8      130.90      109.16     10.27 o 
  19   2   8        1.32        3.13      1.12 o 
  20   2   8       21.19       13.98      4.60 o 
 -19   3   8       56.95       50.41      7.90 o 
 -18   3   8        9.87       11.55      1.90 o 
 -17   3   8       28.70       33.39      4.78 o 
 -16   3   8      150.66      185.46     11.37 o 
 -15   3   8       77.69       92.50      9.32 o 
 -14   3   8        4.98        4.63      1.37 o 
 -13   3   8        2.05        2.94      0.75 o 
 -12   3   8       30.46       26.97      2.41 o 
 -11   3   8      108.80      104.94      3.75 o 
 -10   3   8      239.63      201.41      9.12 o 
  -9   3   8      129.31      129.05      7.97 o 
  -8   3   8       84.49       62.25      4.68 o 
  -7   3   8        3.71        4.51      1.46 o 
  -6   3   8       47.63       56.67      6.24 o 
  -5   3   8       17.88       27.96      5.62 o 
  -4   3   8       48.14       53.31      5.96 o 
  -3   3   8      221.37      210.74     14.38 o 
  -2   3   8        0.86        7.22      6.49 o 
  -1   3   8       13.26       16.61      3.53 o 
   0   3   8        8.02       15.96      3.17 o 
   1   3   8     1191.33     1247.79     19.56 o 
   2   3   8      351.53      360.48     12.99 o 
   3   3   8        0.14        1.74      0.71 o 
   4   3   8       46.00       40.27      6.59 o 
   5   3   8      224.15      231.07      4.78 o 
   6   3   8      266.48      262.18      3.84 o 
   7   3   8       56.91       62.89      4.26 o 
   8   3   8       12.01       19.85      2.21 o 
   9   3   8      104.70       95.78      4.23 o 
  10   3   8       14.16       10.49      1.26 o 
  11   3   8        1.40        2.84      1.04 o 
  12   3   8      106.90      115.17      6.91 o 
  13   3   8       42.21       29.38      3.48 o 
  14   3   8       17.24       15.27      2.06 o 
  15   3   8        8.23        6.42      1.10 o 
  16   3   8        1.67        2.01      0.98 o 
  17   3   8        0.05        2.52      1.44 o 
  18   3   8        1.73        4.12      1.36 o 
 -16   4   8        5.27        6.77      1.88 o 
 -15   4   8        3.88        4.99      3.69 o 
 -14   4   8        3.80        6.79      1.55 o 
 -13   4   8        0.41        1.36      1.02 o 
 -12   4   8       10.71       10.06      1.76 o 
 -11   4   8       11.31       10.40      3.45 o 
 -10   4   8       52.90       50.46      3.96 o 
  -9   4   8        8.81       11.56      2.25 o 
  -8   4   8       24.85       21.24      5.12 o 
  -7   4   8       75.54       80.26      7.15 o 
  -6   4   8      259.39      271.34      9.61 o 
  -5   4   8       27.24       26.27      4.36 o 
  -4   4   8      266.40      269.65     15.17 o 
  -3   4   8      634.85      771.23     14.27 o 
  -2   4   8      231.23      243.53     20.92 o 
   0   4   8       65.09       97.74     11.70 o 
   1   4   8      122.15      132.82      6.86 o 
   2   4   8        9.12       11.52      3.23 o 
   3   4   8        5.64        9.32      2.62 o 
   4   4   8       69.69       74.57     11.21 o 
   5   4   8      148.36      159.31      6.67 o 
   6   4   8        5.62        8.46      1.83 o 
   7   4   8       80.31       66.94      7.33 o 
   8   4   8       33.39       27.41      4.35 o 
   9   4   8        0.35        3.87      1.93 o 
  10   4   8        5.45        4.94      1.47 o 
  11   4   8        2.72        3.35      1.30 o 
  12   4   8       51.98       57.18      5.19 o 
  13   4   8       50.71       44.17      6.61 o 
  14   4   8       37.86       30.72      5.52 o 
  15   4   8       21.05       20.42      4.12 o 
 -11   5   8        3.04        2.96      0.80 o 
 -10   5   8      130.37      132.31     14.82 o 
  -9   5   8        8.88        9.24      2.32 o 
  -8   5   8       45.76       46.25     10.64 o 
  -7   5   8      166.53      212.48     14.41 o 
  -6   5   8        0.49        2.88      2.22 o 
  -5   5   8       11.96       22.87      3.67 o 
  -4   5   8       71.37       78.81     13.29 o 
  -3   5   8        0.59        5.97      2.04 o 
  -2   5   8       92.27      141.19     13.11 o 
   2   5   8        0.67        5.46      2.37 o 
   4   5   8        9.65        6.41      2.49 o 
   6   5   8       20.63       16.19      3.63 o 
   7   5   8        4.06        2.19      2.89 o 
   8   5   8        0.08       -0.54      2.63 o 
   9   5   8       17.05       18.54      4.91 o 
  10   5   8        2.62        1.57      1.62 o 
 -22   1   9        1.54        3.85      1.01 o 
 -21   1   9       11.53        6.40      1.09 o 
 -20   1   9       21.14       15.76      1.91 o 
 -19   1   9        2.69        2.97      0.78 o 
 -18   1   9       16.39       18.85      2.31 o 
 -17   1   9       12.37        5.34      0.99 o 
 -16   1   9        6.73        5.17      1.19 o 
 -15   1   9       37.36       35.63      3.70 o 
 -14   1   9       44.43       42.07      4.47 o 
 -13   1   9      468.76      507.36     12.02 o 
 -12   1   9      240.33      239.41      3.68 o 
 -11   1   9       10.57       14.50      1.52 o 
 -10   1   9      307.90      342.22      3.60 o 
  -9   1   9      349.92      311.57      4.21 o 
  -8   1   9        1.18        2.51      0.46 o 
  -7   1   9       47.70       55.53      4.54 o 
  -6   1   9        9.14        5.94      1.07 o 
  -5   1   9       46.46       48.32      3.57 o 
  -4   1   9        1.87        0.99      0.55 o 
  -3   1   9      135.03      119.31      1.57 o 
  -2   1   9      230.82      241.60      4.07 o 
  -1   1   9       91.60      110.89      1.80 o 
   0   1   9        9.62       13.80      1.85 o 
   1   1   9       19.72       23.49      1.25 o 
   2   1   9       16.43       22.48      1.62 o 
   3   1   9       25.78       33.91      1.65 o 
   4   1   9      123.68      154.58      3.03 o 
   5   1   9       56.00       75.43      3.13 o 
   6   1   9      150.89      173.45      3.42 o 
   7   1   9       33.58       40.51      3.65 o 
   8   1   9        3.84        4.29      1.26 o 
   9   1   9      202.72      195.25      6.82 o 
  10   1   9       89.62       82.85      4.27 o 
  11   1   9       70.06       67.13      4.43 o 
  12   1   9       14.88       15.98      2.60 o 
  13   1   9        2.48        3.40      1.08 o 
  14   1   9       21.08       18.91      4.93 o 
  15   1   9        3.24        5.12      1.29 o 
  16   1   9       13.87       13.40      2.53 o 
  17   1   9        4.59        3.62      1.52 o 
  18   1   9        3.30        2.68      1.48 o 
  19   1   9       53.82       43.50      7.63 o 
  20   1   9       24.57       23.67      4.15 o 
  21   1   9        6.87        8.73      2.12 o 
 -21   2   9       62.73       35.89      5.73 o 
 -20   2   9       45.84       38.18      5.41 o 
 -19   2   9       24.75       15.83      2.51 o 
 -18   2   9      106.99      113.54      6.33 o 
 -17   2   9      419.35      429.49      9.50 o 
 -16   2   9       81.57       77.63      4.26 o 
 -15   2   9        0.85        1.46      0.57 o 
 -14   2   9        4.40        1.99      0.70 o 
 -13   2   9      948.34      954.52     12.88 o 
 -12   2   9      157.59      173.33      3.75 o 
 -11   2   9        0.04        2.12      0.59 o 
 -10   2   9        4.01        3.65      1.09 o 
  -9   2   9      209.19      220.18     12.72 o 
  -8   2   9      114.19      116.56      7.10 o 
  -7   2   9       15.43       13.41      1.03 o 
  -6   2   9        2.67        5.08      1.41 o 
  -5   2   9       60.33       75.77      1.51 o 
  -4   2   9       94.04       97.96     12.92 o 
  -3   2   9       81.86       81.84     13.95 o 
  -2   2   9       35.42       41.30      8.13 o 
  -1   2   9       19.69       20.98      3.46 o 
   0   2   9      108.60       93.69      4.88 o 
   1   2   9       77.44       60.45      1.81 o 
   2   2   9      112.53      104.12      1.50 o 
   3   2   9       61.93       54.64      2.34 o 
   4   2   9      721.79      717.91      9.14 o 
   5   2   9      948.91      930.88     13.19 o 
   7   2   9      148.65      166.99      4.28 o 
   8   2   9      444.51      482.30      5.91 o 
   9   2   9       16.98       13.41      1.60 o 
  10   2   9      287.46      313.28     14.37 o 
  11   2   9       50.29       49.31      3.70 o 
  12   2   9       31.21       41.79      4.16 o 
  13   2   9       10.99       15.05      2.01 o 
  14   2   9        1.00        1.78      1.10 o 
  15   2   9       59.51       50.37      7.19 o 
  16   2   9       24.02       23.54      3.51 o 
  17   2   9       22.07       16.42      2.53 o 
  18   2   9       64.60       49.87      7.11 o 
  19   2   9       16.43       18.90      4.27 o 
  20   2   9        7.39        5.30      1.83 o 
 -19   3   9        1.43        2.12      1.13 o 
 -18   3   9        1.57        1.41      0.96 o 
 -17   3   9       98.43      103.60      5.29 o 
 -16   3   9        8.10        4.27      1.13 o 
 -15   3   9       30.91       24.38      3.47 o 
 -14   3   9        0.05        2.11      1.27 o 
 -13   3   9        3.26        4.07      1.32 o 
 -12   3   9       11.67       14.47      2.01 o 
 -11   3   9        0.09        1.98      0.96 o 
 -10   3   9        3.86       -0.10      1.51 o 
  -9   3   9      402.33      376.69     10.83 o 
  -8   3   9        1.55        2.94      1.90 o 
  -7   3   9      241.67      234.61     14.65 o 
  -6   3   9       45.50       44.16      6.61 o 
  -5   3   9        9.03       12.44      2.46 o 
  -4   3   9       44.12       45.98      5.13 o 
  -3   3   9       50.54       49.00      8.96 o 
  -2   3   9      286.86      308.63     15.41 o 
  -1   3   9     1237.84     1269.05     20.10 o 
   0   3   9      119.50      153.99      8.03 o 
   1   3   9     1101.46     1212.62     20.31 o 
   2   3   9        2.97        6.84      3.27 o 
   3   3   9        2.07        1.13      0.75 o 
   4   3   9      174.62      194.73      2.94 o 
   5   3   9      141.19      155.22      2.94 o 
   6   3   9      102.45      117.43      2.61 o 
   7   3   9        0.62        2.33      1.11 o 
   8   3   9       42.04       54.07      3.33 o 
   9   3   9        9.57       13.76      1.93 o 
  10   3   9        0.13        1.27      0.80 o 
  11   3   9       24.79       25.06      2.48 o 
  12   3   9       88.15       85.45      5.85 o 
  13   3   9       59.68       56.34      5.02 o 
  14   3   9       60.80       62.46      7.04 o 
  15   3   9       11.39       10.06      1.61 o 
  16   3   9        1.89        2.89      1.24 o 
  17   3   9        1.14        1.70      1.06 o 
  18   3   9       19.22       19.72      3.38 o 
 -15   4   9        5.16        6.36      2.13 o 
 -14   4   9        1.42        1.74      1.22 o 
 -13   4   9        0.89        2.64      1.26 o 
 -12   4   9        3.45        4.38      1.39 o 
 -11   4   9        8.40        4.39      2.33 o 
 -10   4   9        5.85        6.50      1.87 o 
  -9   4   9        0.50        1.50      2.49 o 
  -8   4   9       31.50       27.53      3.99 o 
  -7   4   9        2.85        6.11      1.93 o 
  -6   4   9       55.28       53.65      6.87 o 
  -5   4   9       99.73      127.66     18.38 o 
  -4   4   9      358.80      373.03     12.53 o 
  -3   4   9      106.31      111.41     15.71 o 
  -2   4   9      141.33      166.25     21.89 o 
  -1   4   9        8.01       17.30      3.46 o 
   0   4   9       19.71       13.74      3.88 o 
   1   4   9       62.19       55.65      8.36 o 
   2   4   9       66.46       77.04      5.94 o 
   3   4   9       47.85       51.59      7.29 o 
   4   4   9      110.70      128.43     17.50 o 
   5   4   9        3.71        6.19      3.61 o 
   6   4   9       49.40       48.23      5.36 o 
   7   4   9        9.32       19.12      2.35 o 
   8   4   9       24.65       36.76      3.63 o 
   9   4   9        0.09        1.60      1.39 o 
  10   4   9       10.88        9.38      2.02 o 
  11   4   9        9.49       12.88      2.53 o 
  12   4   9       11.92       21.30      3.84 o 
  13   4   9       14.38       18.20      3.02 o 
  14   4   9        1.44        3.09      2.06 o 
 -10   5   9        0.13        1.31      0.85 o 
  -9   5   9      106.48       81.99      8.74 o 
  -8   5   9       92.13       92.81     15.34 o 
  -7   5   9       43.02       38.89      5.74 o 
  -6   5   9      255.38      298.06     34.18 o 
  -5   5   9       10.50        3.41      1.68 o 
  -3   5   9        2.85        1.42      1.77 o 
   4   5   9        0.27        3.04      1.82 o 
   5   5   9        0.48        2.61      2.34 o 
   6   5   9        6.83       12.01      2.80 o 
   7   5   9        0.22       -0.15      2.34 o 
   8   5   9       22.64       13.82      4.73 o 
   9   5   9       10.81       12.86      3.27 o 
 -22   0  10        1.87        2.55      1.99 o 
 -21   0  10        0.13        0.18      1.11 o 
 -20   0  10       28.44       19.91      6.78 o 
 -19   0  10        0.66        0.20      1.27 o 
 -18   0  10        5.25        2.25      1.60 o 
 -17   0  10       13.25       11.32      2.37 o 
 -16   0  10        4.39        4.31      1.02 o 
 -15   0  10       20.49       19.20      3.04 o 
 -14   0  10       58.70       62.03      5.82 o 
 -13   0  10        0.39        1.29      0.98 o 
 -12   0  10     2107.20     2254.32     72.58 o 
 -11   0  10     1155.94     1239.15     17.14 o 
 -10   0  10      101.30       91.71      6.94 o 
  -9   0  10     2297.76     2286.15     19.19 o 
  -8   0  10      367.26      366.66      6.45 o 
  -7   0  10      359.32      356.68     10.10 o 
  -6   0  10     1387.79     1306.53     14.97 o 
  -5   0  10      110.69      102.00      4.57 o 
  -4   0  10       33.03       42.86      6.44 o 
  -3   0  10      285.18      289.70      6.66 o 
  -2   0  10       41.90       37.84      5.93 o 
  -1   0  10       39.35       41.12      3.53 o 
   0   0  10      206.95      207.05      5.76 o 
   1   0  10      513.64      544.73      7.76 o 
   2   0  10     1059.04      960.77     10.25 o 
   3   0  10      547.75      489.53      7.39 o 
   4   0  10      224.65      250.75      4.32 o 
   5   0  10      772.09      807.11      7.71 o 
   6   0  10      192.11      206.03      4.38 o 
   7   0  10       44.53       59.50      5.92 o 
   8   0  10      184.38      191.33     15.04 o 
   9   0  10      666.65      667.63     15.35 o 
  10   0  10        1.42        8.61      3.02 o 
  11   0  10      136.04      137.39     10.86 o 
  12   0  10      426.15      440.80     17.22 o 
  13   0  10       72.34       88.62     12.12 o 
  14   0  10      240.22      254.42      9.64 o 
  15   0  10        0.80        1.50      1.80 o 
  16   0  10      112.23      107.39     18.42 o 
  17   0  10        0.06        4.90      2.16 o 
  18   0  10       43.20       42.12      9.66 o 
  19   0  10       85.39       87.52      6.06 o 
  20   0  10        1.45       -0.42      2.68 o 
 -21   1  10        9.04        6.63      1.62 o 
 -20   1  10       11.26       14.09      2.32 o 
 -19   1  10        3.76        3.54      0.89 o 
 -18   1  10       21.19       14.74      2.12 o 
 -17   1  10       47.46       40.13      3.86 o 
 -16   1  10      317.20      310.56      4.73 o 
 -15   1  10      170.87      205.80      4.58 o 
 -14   1  10      538.49      559.64      6.05 o 
 -13   1  10     1053.19     1015.61     28.07 o 
 -12   1  10      576.28      587.56      5.47 o 
 -11   1  10      425.05      394.98      4.05 o 
 -10   1  10      239.15      218.25      4.03 o 
  -9   1  10        2.86        7.36      1.41 o 
  -8   1  10      170.57      169.79      7.37 o 
  -7   1  10      257.01      251.52     13.10 o 
  -6   1  10        0.02       10.92      2.19 o 
  -5   1  10       19.86       17.86      1.43 o 
  -4   1  10       87.69       76.65      2.11 o 
  -3   1  10       65.52       70.59      2.03 o 
  -2   1  10       70.01       56.55      2.71 o 
  -1   1  10       33.23       36.63      3.07 o 
   0   1  10        2.07        1.35      0.82 o 
   1   1  10       38.81       26.77      2.32 o 
   2   1  10      561.73      537.08      9.55 o 
   3   1  10       15.99       14.64      1.19 o 
   5   1  10     2015.39     2068.39     14.65 o 
   6   1  10       12.01       19.57      1.87 o 
   7   1  10       97.90      110.86      5.17 o 
   8   1  10     1246.47     1205.43     21.08 o 
   9   1  10      299.54      308.04      7.01 o 
  10   1  10      617.76      612.28      7.85 o 
  11   1  10      176.30      184.39      7.03 o 
  12   1  10        5.36        5.71      1.59 o 
  13   1  10       13.36       16.34      2.81 o 
  14   1  10       59.45       60.49      7.51 o 
  15   1  10        9.75        9.46      2.50 o 
  16   1  10       44.25       39.00      4.25 o 
  17   1  10       34.77       29.84      4.05 o 
  18   1  10        9.90       10.01      2.71 o 
  19   1  10       67.16       62.00      9.06 o 
  20   1  10        2.16        2.30      1.30 o 
 -20   2  10       19.76       12.60      2.01 o 
 -19   2  10      156.88      162.83      4.95 o 
 -18   2  10      140.46      136.82      6.32 o 
 -17   2  10      378.30      436.12     13.94 o 
 -16   2  10      188.74      219.75      9.98 o 
 -15   2  10        8.35        5.53      1.64 o 
 -14   2  10       20.21       34.84      2.94 o 
 -13   2  10       85.84       98.51      7.72 o 
 -12   2  10      374.02      343.40      4.68 o 
 -11   2  10       10.09       14.55      1.74 o 
 -10   2  10       79.38       81.15      4.05 o 
  -9   2  10       28.30       25.19      3.62 o 
  -8   2  10       81.55       68.22      4.39 o 
  -7   2  10       61.34       68.78      4.75 o 
  -6   2  10       47.83       30.68      7.49 o 
  -5   2  10       34.08       26.34     11.62 o 
  -4   2  10       33.73       57.34      8.12 o 
  -3   2  10      211.83      204.57      9.37 o 
  -2   2  10       12.27       18.08      3.61 o 
  -1   2  10        0.00        3.24      2.24 o 
   0   2  10      176.74      149.53      8.00 o 
   1   2  10       89.01       91.53      4.03 o 
   2   2  10       45.21       44.67      1.89 o 
   3   2  10        5.83        3.53      1.24 o 
   4   2  10     1890.37     1916.15     23.89 o 
   6   2  10      190.04      189.22      3.54 o 
   7   2  10       40.89       43.31      3.21 o 
   8   2  10       13.68       11.73      1.56 o 
   9   2  10      280.30      285.90      5.22 o 
  10   2  10        3.18        7.38      1.02 o 
  11   2  10      192.05      186.95      4.26 o 
  12   2  10        0.81        1.26      0.75 o 
  13   2  10        8.63       10.92      1.73 o 
  14   2  10        3.26        4.60      1.12 o 
  15   2  10       42.12       44.97      5.65 o 
  16   2  10        0.89        4.65      1.13 o 
  17   2  10        0.22        1.37      1.20 o 
  18   2  10       18.89       20.50      4.35 o 
  19   2  10        1.00        3.28      1.32 o 
 -18   3  10       16.12       11.54      3.98 o 
 -17   3  10       41.28       35.12      4.20 o 
 -16   3  10        0.71        3.35      2.74 o 
 -15   3  10       24.00       15.15      2.77 o 
 -14   3  10       18.08       18.41      2.25 o 
 -13   3  10        0.63        2.61      0.88 o 
 -12   3  10        1.44        2.56      1.19 o 
 -11   3  10        2.15        2.59      1.09 o 
 -10   3  10        3.80        8.72      3.11 o 
  -9   3  10        0.21        2.06      2.81 o 
  -8   3  10      207.34      202.45     14.10 o 
  -7   3  10       71.67       81.84     10.47 o 
  -6   3  10      138.33      129.69     11.12 o 
  -5   3  10       60.94       74.61      9.42 o 
  -4   3  10       14.89       20.41      4.56 o 
  -3   3  10        0.01        2.13      1.65 o 
  -2   3  10       35.10       37.80      7.13 o 
  -1   3  10       33.20       51.01      9.28 o 
   0   3  10      674.35      674.05     16.85 o 
   1   3  10      932.23     1069.99     20.63 o 
   2   3  10      164.37      201.38      7.85 o 
   3   3  10        2.85        5.24      2.43 o 
   4   3  10       20.07       15.50      2.50 o 
   5   3  10        6.85        9.26      2.90 o 
   6   3  10        2.31        2.42      2.07 o 
   7   3  10        9.04        8.37      1.85 o 
   8   3  10       11.01        7.63      1.33 o 
   9   3  10        5.06        3.59      1.54 o 
  10   3  10        9.50        6.05      1.16 o 
  11   3  10       17.97       17.90      2.18 o 
  12   3  10      114.88       94.72      3.49 o 
  13   3  10       77.46       94.42      4.62 o 
  14   3  10       23.80       21.89      2.80 o 
  15   3  10       26.30       18.53      3.16 o 
  16   3  10        3.74        6.67      2.43 o 
  17   3  10        7.26        7.99      1.79 o 
 -15   4  10        7.65       10.93      2.24 o 
 -14   4  10        8.98        9.56      1.96 o 
 -13   4  10        1.22        1.29      0.84 o 
 -12   4  10        2.44        1.18      1.76 o 
 -11   4  10        1.65        3.44      1.09 o 
 -10   4  10        2.13        0.67      1.70 o 
  -9   4  10       85.47       79.14      8.07 o 
  -8   4  10       25.38       30.77      4.95 o 
  -7   4  10       82.78       73.26     10.71 o 
  -6   4  10      171.16      174.31     19.60 o 
  -5   4  10      251.90      245.66     15.03 o 
  -4   4  10      574.15      679.14     27.94 o 
  -3   4  10      171.76      183.03     22.51 o 
  -2   4  10        7.68        8.98      2.61 o 
  -1   4  10       17.75       18.75      3.64 o 
   0   4  10      214.58      268.94      9.17 o 
   2   4  10        0.06       -0.95      2.60 o 
   3   4  10        0.56        7.28      3.15 o 
   4   4  10       12.34       23.11      6.25 o 
   5   4  10       22.83       26.62      5.06 o 
   6   4  10       13.28       10.00      3.55 o 
   7   4  10       48.43       43.46      4.06 o 
   8   4  10        9.39        7.47      2.79 o 
   9   4  10        0.35        0.69      1.59 o 
  10   4  10       35.49       40.75      6.27 o 
  11   4  10       15.01       12.88      2.38 o 
  12   4  10       24.72       22.98      3.32 o 
  13   4  10        4.16        5.16      1.74 o 
  -8   5  10       38.50       39.19      9.74 o 
  -7   5  10       99.33       74.15     18.13 o 
  -6   5  10        2.07       -0.17      2.40 o 
  -5   5  10        2.33       10.86      4.16 o 
  -4   5  10        1.53        7.36      2.97 o 
  -3   5  10        6.12        9.83      3.19 o 
   4   5  10       15.87       16.82      5.28 o 
   5   5  10        3.34        3.11      2.46 o 
   6   5  10       14.11        9.70      2.91 o 
   7   5  10        3.33        5.52      2.09 o 
 -21   1  11        1.55        2.24      1.24 o 
 -20   1  11        8.81        7.40      1.44 o 
 -19   1  11       17.65       10.06      1.56 o 
 -18   1  11        0.01        0.36      0.78 o 
 -17   1  11        0.25        3.38      1.09 o 
 -16   1  11       94.72       86.64      7.84 o 
 -15   1  11       90.06      101.73      4.88 o 
 -14   1  11      840.82      885.49      5.75 o 
 -13   1  11       21.37       18.92      2.07 o 
 -12   1  11      376.34      395.77      9.00 o 
 -11   1  11        8.34        3.93      0.78 o 
 -10   1  11      526.91      591.13      6.90 o 
  -9   1  11      322.42      303.94      6.33 o 
  -8   1  11      166.76      162.29      5.84 o 
  -7   1  11       11.39        8.21      1.30 o 
  -6   1  11      912.27      923.29     21.10 o 
  -5   1  11      240.04      185.87      4.88 o 
  -4   1  11      396.99      352.02      4.42 o 
  -3   1  11       95.04       81.78      3.17 o 
  -2   1  11       89.08       82.73      3.63 o 
  -1   1  11        5.98       10.50      1.31 o 
   0   1  11      203.11      207.60      3.62 o 
   1   1  11       32.73       39.51      3.39 o 
   2   1  11       24.93       35.85      2.69 o 
   3   1  11       26.19       24.96      1.93 o 
   4   1  11       22.41       29.82      2.45 o 
   5   1  11        3.21        4.09      1.00 o 
   6   1  11      154.90      128.80      3.93 o 
   7   1  11      259.27      254.81      8.27 o 
   8   1  11        7.45       14.58      1.82 o 
   9   1  11     1059.81     1160.84     12.23 o 
  10   1  11      119.63      124.50      9.84 o 
  11   1  11       12.39       17.04      2.06 o 
  12   1  11       22.04       23.05      2.10 o 
  13   1  11      119.07      109.75      7.03 o 
  14   1  11       61.78       73.71     12.07 o 
  15   1  11       59.39       60.08      6.58 o 
  16   1  11        2.79        2.81      1.35 o 
  17   1  11      136.36      138.56     11.70 o 
  18   1  11        0.91        2.26      1.79 o 
  19   1  11       21.14       19.83      3.61 o 
 -20   2  11       40.94       32.63      5.41 o 
 -19   2  11        0.00        2.38      0.89 o 
 -18   2  11      240.68      258.73      6.27 o 
 -17   2  11      119.50      133.89      8.41 o 
 -16   2  11      257.47      243.13     15.31 o 
 -15   2  11       15.03       17.60      2.12 o 
 -14   2  11        7.62        6.15      1.21 o 
 -13   2  11      135.74      125.52      7.58 o 
 -12   2  11       34.17       22.77      2.53 o 
 -11   2  11        0.07        1.59      0.68 o 
 -10   2  11        9.15        9.58      1.92 o 
  -9   2  11        1.05        3.31      1.34 o 
  -8   2  11       16.19       20.29      3.11 o 
  -7   2  11       29.96       22.41      3.98 o 
  -6   2  11       18.50       12.77      4.26 o 
  -5   2  11      167.55      175.80     21.16 o 
  -4   2  11       33.32       45.64      6.34 o 
  -3   2  11      306.85      320.16     12.94 o 
  -2   2  11      948.47      933.98     25.31 o 
  -1   2  11      138.17      119.94      1.88 o 
   0   2  11      112.87      106.15      1.84 o 
   1   2  11       73.09       62.39      5.57 o 
   2   2  11      141.41      122.64      2.74 o 
   3   2  11      672.87      681.59     28.24 o 
   4   2  11        7.41        6.81      1.04 o 
   5   2  11     1763.67     1906.46     21.83 o 
   6   2  11        0.00        2.86      1.11 o 
   7   2  11       23.37       33.05      2.97 o 
   8   2  11      182.15      161.80      5.06 o 
   9   2  11      745.61      807.00      7.03 o 
  10   2  11        1.92        2.98      1.50 o 
  11   2  11        0.13        2.10      1.04 o 
  12   2  11       58.10       60.75      5.76 o 
  13   2  11       11.19       11.07      1.79 o 
  14   2  11        3.09        3.87      1.03 o 
  15   2  11        1.78        2.70      1.17 o 
  16   2  11        6.28        2.76      2.78 o 
  17   2  11        6.42        5.96      2.40 o 
  18   2  11       26.76       20.10      3.06 o 
 -17   3  11        0.00        2.65      1.26 o 
 -16   3  11       20.44       28.04      3.59 o 
 -15   3  11       13.37       10.10      2.06 o 
 -14   3  11        0.03        0.78      0.91 o 
 -13   3  11        1.75        1.91      0.98 o 
 -12   3  11       29.02       28.57      2.86 o 
 -11   3  11       14.82       16.75      2.21 o 
 -10   3  11       56.26       42.92      6.48 o 
  -9   3  11       88.40       86.48     12.74 o 
  -8   3  11       90.92       83.40      9.28 o 
  -7   3  11        1.68        1.79      1.58 o 
  -6   3  11       82.18       87.99     12.52 o 
  -5   3  11        1.40        1.42      1.96 o 
  -4   3  11      111.57      102.75     12.86 o 
  -3   3  11       25.66       28.63      5.31 o 
  -2   3  11        8.25       10.72      2.23 o 
  -1   3  11       62.77       82.83     10.33 o 
   0   3  11       16.46       11.14      3.08 o 
   3   3  11       19.20       28.47      5.02 o 
   4   3  11        2.58        7.09      2.01 o 
   5   3  11       40.47       36.32      4.58 o 
   6   3  11        0.74        1.92      1.77 o 
   7   3  11       29.37       27.55      3.68 o 
   8   3  11        4.11        9.13      1.89 o 
   9   3  11       38.93       45.36      4.23 o 
  10   3  11        2.01        2.98      1.40 o 
  11   3  11        0.41        1.69      1.02 o 
  12   3  11       10.93        6.22      1.73 o 
  13   3  11       65.79       62.23      7.11 o 
  14   3  11        9.02        5.15      1.35 o 
  15   3  11       15.04       15.90      3.02 o 
  16   3  11        6.56        6.21      2.21 o 
 -14   4  11       28.57       29.06      4.13 o 
 -13   4  11        7.98        7.99      1.96 o 
 -12   4  11        0.26        1.83      0.84 o 
 -11   4  11       10.27        7.56      2.11 o 
 -10   4  11       58.17       59.89      7.99 o 
  -9   4  11       16.08       17.28      2.80 o 
  -8   4  11        2.32        2.42      1.92 o 
  -7   4  11       16.39       13.69      3.36 o 
  -6   4  11        6.27        4.39      2.17 o 
  -5   4  11       32.04       35.53      5.51 o 
  -4   4  11       59.73       63.39      7.76 o 
  -3   4  11        0.49        4.07      2.05 o 
  -2   4  11       53.93       57.49      6.30 o 
   2   4  11        5.26        5.42      3.12 o 
   3   4  11       16.89       22.91      3.95 o 
   4   4  11       89.00      109.16     13.27 o 
   5   4  11        2.02        2.17      2.28 o 
   6   4  11        0.58        2.98      2.89 o 
   7   4  11       17.20       21.44      3.14 o 
   8   4  11       26.03       42.77      7.06 o 
   9   4  11        0.02        5.68      1.83 o 
  10   4  11        1.71        2.50      1.26 o 
  11   4  11       24.76       29.23      5.09 o 
  12   4  11        7.33       12.40      2.50 o 
  -6   5  11        2.56        2.22      1.80 o 
  -4   5  11        1.04       -2.17      2.53 o 
  -1   5  11        1.33        5.07      2.67 o 
   4   5  11        1.79        5.80      3.15 o 
   5   5  11       24.53       30.25      4.34 o 
 -20   0  12       50.89       36.43     10.15 o 
 -19   0  12       73.17       81.20      4.87 o 
 -18   0  12       86.05       99.56      4.08 o 
 -17   0  12        0.17        3.44      1.54 o 
 -16   0  12        8.93        6.53      1.42 o 
 -15   0  12       46.99       37.01      4.11 o 
 -14   0  12       20.79       20.08      2.61 o 
 -13   0  12       98.99      106.69      5.91 o 
 -12   0  12       35.63       43.65      7.72 o 
 -11   0  12      430.08      454.75      6.91 o 
 -10   0  12       55.74       50.30      6.82 o 
  -9   0  12     7926.66     8691.13     80.21 o 
  -8   0  12      392.65      397.51      8.68 o 
  -7   0  12      214.61      177.31      6.36 o 
  -6   0  12       36.96       28.75      4.58 o 
  -5   0  12      708.01      708.44      8.83 o 
  -4   0  12      175.68      184.13      9.16 o 
  -3   0  12      136.75      140.85      5.38 o 
  -2   0  12       89.53       78.78     10.55 o 
  -1   0  12       50.61       20.47      2.67 o 
   0   0  12      135.66      110.21      4.98 o 
   1   0  12       66.40       66.65     11.05 o 
   2   0  12       12.14        6.54      1.51 o 
   3   0  12       10.42        7.90      1.64 o 
   4   0  12       11.27       14.00      2.12 o 
   5   0  12       63.33       65.61      6.43 o 
   6   0  12      661.49      722.63     13.00 o 
   8   0  12       79.00       93.97     10.15 o 
   9   0  12       25.60       26.19      3.37 o 
  10   0  12       33.19       35.04      5.23 o 
  11   0  12      174.42      180.59     14.36 o 
  12   0  12     4566.94     5084.81     33.32 o 
  13   0  12      114.54      117.76     15.27 o 
  14   0  12      965.94     1085.53     20.75 o 
  15   0  12       41.53       47.98      5.75 o 
  16   0  12      320.92      315.85     16.85 o 
  17   0  12        4.54        5.12      1.87 o 
  18   0  12       17.99       22.62      4.23 o 
  19   0  12       16.97       19.85      4.17 o 
 -20   1  12        5.42        6.83      1.33 o 
 -19   1  12       31.83       21.09      2.68 o 
 -18   1  12       19.61       25.05      2.79 o 
 -17   1  12       41.82       49.37      4.95 o 
 -16   1  12        2.18        3.05      0.83 o 
 -15   1  12       37.39       38.99      3.74 o 
 -14   1  12        0.87        1.13      0.79 o 
 -13   1  12      493.95      548.92      5.13 o 
 -12   1  12       12.29        7.19      0.85 o 
 -11   1  12      141.65      146.89      3.82 o 
 -10   1  12        0.11        2.06      1.53 o 
  -9   1  12      109.48      114.53     11.06 o 
  -8   1  12      604.94      630.56     15.01 o 
  -7   1  12      143.21      141.17      3.70 o 
  -6   1  12      226.14      203.10      3.51 o 
  -5   1  12     2421.66     2653.24     23.93 o 
  -4   1  12       12.74        8.21      1.80 o 
  -3   1  12       42.09       35.57      6.17 o 
  -2   1  12      290.77      306.96      8.53 o 
  -1   1  12      300.35      293.72      6.76 o 
   0   1  12       16.70       12.79      4.63 o 
   1   1  12       50.79       40.93      3.83 o 
   2   1  12        0.37        2.22      0.85 o 
   3   1  12       20.02       26.41      8.60 o 
   4   1  12      109.00      118.32      7.05 o 
   5   1  12      119.20      122.55      3.49 o 
   6   1  12       15.98       13.84      1.57 o 
   7   1  12       11.91       11.18      1.31 o 
   8   1  12     1588.94     1683.29     11.70 o 
   9   1  12        3.62        3.74      1.10 o 
  10   1  12       42.20       43.07      5.13 o 
  11   1  12       16.25       14.11      1.91 o 
  12   1  12       60.54       48.95      4.16 o 
  13   1  12      166.94      155.01     11.84 o 
  14   1  12       86.10       81.92      6.39 o 
  15   1  12      123.20      124.47     10.64 o 
  16   1  12      186.26      194.13     12.98 o 
  17   1  12        0.00        2.07      1.35 o 
  18   1  12      108.75       90.55     11.06 o 
  19   1  12        0.28        1.68      1.09 o 
 -19   2  12        1.53        3.98      1.55 o 
 -18   2  12        1.07        1.71      0.98 o 
 -17   2  12       62.44       52.15      3.93 o 
 -16   2  12       53.91       47.55      5.65 o 
 -15   2  12        3.44        3.07      0.97 o 
 -14   2  12        6.63        7.54      1.70 o 
 -13   2  12       14.31       13.98      1.76 o 
 -12   2  12       13.61       11.54      1.45 o 
 -11   2  12        2.40        1.77      0.55 o 
 -10   2  12        6.99        5.92      1.82 o 
  -9   2  12       92.76       91.13      2.12 o 
  -8   2  12        0.01        0.81      0.63 o 
  -7   2  12       35.49       37.71      3.70 o 
  -6   2  12        0.50        2.78      2.81 o 
  -5   2  12       42.42       32.37      8.38 o 
  -4   2  12      604.18      443.87      5.90 o 
  -3   2  12        0.22        6.54      3.03 o 
   0   2  12      194.61      168.48      3.18 o 
   1   2  12        6.61        3.86      1.27 o 
   2   2  12        0.20        3.99      1.33 o 
   3   2  12       10.49        5.35      0.75 o 
   4   2  12      406.56      435.10      5.16 o 
   5   2  12        7.89        9.47      1.07 o 
   6   2  12       28.58       33.42      2.57 o 
   7   2  12      150.35      141.77      3.29 o 
   8   2  12       80.56       78.20      7.81 o 
   9   2  12       11.48       10.95      1.53 o 
  10   2  12       32.69       29.14      2.91 o 
  11   2  12        1.53        2.54      0.95 o 
  12   2  12       24.63       23.30      2.34 o 
  13   2  12        2.53        3.14      0.99 o 
  14   2  12        3.16        2.37      0.99 o 
  15   2  12       13.59        8.55      1.51 o 
  16   2  12        5.51        7.22      1.37 o 
  17   2  12        9.72        8.22      1.87 o 
 -16   3  12       24.36       33.20      3.46 o 
 -15   3  12        1.32        2.60      1.01 o 
 -14   3  12        1.40        3.59      1.06 o 
 -13   3  12        9.58        8.84      2.08 o 
 -12   3  12       86.32       77.52      6.63 o 
 -11   3  12       46.75       44.58      8.89 o 
 -10   3  12      172.27      149.35     21.05 o 
  -9   3  12       30.01       27.33      4.43 o 
  -8   3  12       23.08       13.89      3.55 o 
  -7   3  12      133.92      142.46     22.78 o 
  -6   3  12      121.88      133.58     19.67 o 
  -5   3  12        0.03        5.89      2.54 o 
  -4   3  12      140.21      151.91     19.70 o 
  -3   3  12        9.49       10.55      2.81 o 
  -2   3  12        4.55       11.58      3.43 o 
  -1   3  12      119.36      163.34     18.94 o 
   0   3  12      468.34      476.41     16.91 o 
   1   3  12       35.77       29.45      4.27 o 
   2   3  12      207.77      198.03     11.90 o 
   3   3  12      134.00      134.02      6.92 o 
   4   3  12      191.54      201.12     10.08 o 
   5   3  12        0.05        4.38      1.15 o 
   6   3  12       16.72       12.91      2.41 o 
   7   3  12       57.27       64.92      5.77 o 
   8   3  12        6.67        3.40      1.22 o 
   9   3  12        1.63        2.87      1.17 o 
  10   3  12        3.52        0.93      1.53 o 
  11   3  12       24.67       31.53      3.07 o 
  12   3  12        0.14        3.31      1.71 o 
  13   3  12       29.02       25.93      4.73 o 
  14   3  12       19.97       11.03      2.66 o 
  15   3  12        5.58       15.36      3.19 o 
 -12   4  12        1.47        4.21      1.11 o 
 -11   4  12        0.56        2.61      1.16 o 
 -10   4  12       16.09       16.27      2.42 o 
  -9   4  12        7.42        7.34      2.96 o 
  -8   4  12       20.62       19.04      4.79 o 
  -7   4  12       34.62       32.08      4.58 o 
  -6   4  12        7.47        7.64      2.57 o 
  -5   4  12        2.41        2.85      1.16 o 
  -3   4  12        1.77       10.69      2.81 o 
   1   4  12        7.12       12.23      3.07 o 
   4   4  12       91.33      109.72     16.13 o 
   5   4  12      105.53      108.78     23.99 o 
   6   4  12       62.65       68.55     10.39 o 
   7   4  12      125.35      137.63     17.94 o 
   8   4  12        3.15        5.65      1.66 o 
   9   4  12       18.73       23.84      4.18 o 
  10   4  12       11.34       17.46      3.60 o 
  11   4  12        1.46        2.60      1.30 o 
  -3   5  12        0.32        2.68      1.31 o 
  -2   5  12        0.15        3.64      1.94 o 
 -19   1  13        6.91        3.42      0.84 o 
 -18   1  13       15.88        8.36      1.37 o 
 -17   1  13        0.63        1.28      0.67 o 
 -16   1  13        7.54        6.01      1.24 o 
 -15   1  13        2.47        2.66      0.95 o 
 -14   1  13       71.92       62.23      5.03 o 
 -13   1  13        1.23        1.28      0.82 o 
 -12   1  13      281.00      273.91      7.52 o 
 -11   1  13        5.45        3.21      0.81 o 
 -10   1  13        3.88        3.24      0.94 o 
  -9   1  13       28.17       22.18      3.39 o 
  -8   1  13       11.80       14.82      2.06 o 
  -7   1  13        0.38        2.19      2.54 o 
  -6   1  13     1174.92     1225.02     13.10 o 
  -4   1  13      428.95      482.26      8.90 o 
  -3   1  13      107.95       99.08      5.81 o 
  -2   1  13      292.62      336.04      7.32 o 
  -1   1  13       10.24       24.90      4.66 o 
   0   1  13       97.43       99.90      3.82 o 
   1   1  13       79.45      106.10     10.25 o 
   2   1  13       16.76       11.20      1.27 o 
   3   1  13      103.17       93.33      3.45 o 
   4   1  13       35.01       38.25      3.04 o 
   5   1  13       96.19       99.17      3.71 o 
   6   1  13        7.60       11.32      1.59 o 
   7   1  13      297.37      302.87      4.95 o 
   8   1  13      229.05      249.18      8.29 o 
   9   1  13      454.51      448.63      6.98 o 
  10   1  13       72.04       74.47      5.87 o 
  11   1  13       50.10       46.17      3.55 o 
  12   1  13       87.32       91.21      7.92 o 
  13   1  13      184.07      192.98      6.72 o 
  14   1  13        0.40        1.28      0.88 o 
  15   1  13      129.97      139.12      9.94 o 
  16   1  13      115.50      104.76      8.42 o 
  17   1  13      148.00      149.63      8.91 o 
  18   1  13        0.39        2.81      0.99 o 
 -18   2  13        1.06        1.31      0.82 o 
 -17   2  13       14.66       17.68      2.69 o 
 -16   2  13        1.22        4.11      3.21 o 
 -15   2  13       51.88       39.48      5.25 o 
 -14   2  13       41.70       29.99      4.41 o 
 -13   2  13       12.42       14.67      2.04 o 
 -12   2  13       71.48       62.68      7.04 o 
 -11   2  13      207.74      207.92     10.49 o 
 -10   2  13        9.68        7.01      1.67 o 
  -9   2  13       38.25       33.85      7.78 o 
  -8   2  13       84.01       69.97      9.27 o 
  -7   2  13        3.63        6.78      2.12 o 
  -6   2  13       70.52       64.42      7.64 o 
  -5   2  13        5.02        4.78      3.29 o 
  -4   2  13      193.61      192.93     12.00 o 
  -2   2  13      816.09      543.95      2.94 o 
  -1   2  13       93.38       78.18      3.58 o 
   0   2  13      604.23      623.94     19.60 o 
   1   2  13        0.13        1.90      3.05 o 
   2   2  13        0.00        3.94      1.09 o 
   3   2  13        0.75        0.26      0.98 o 
   4   2  13        1.29        2.48      0.62 o 
   5   2  13       73.28       64.92      3.57 o 
   6   2  13        0.02        1.93      0.63 o 
   7   2  13       10.54        4.03      0.87 o 
   8   2  13       30.92       23.65      2.49 o 
   9   2  13        4.51        6.54      1.63 o 
  10   2  13       26.33       21.89      2.33 o 
  11   2  13       33.94       28.23      2.80 o 
  12   2  13        0.07        1.86      0.90 o 
  13   2  13       47.91       47.88      4.51 o 
  14   2  13        2.43        1.06      1.07 o 
  15   2  13        1.06        1.61      0.85 o 
  16   2  13       51.41       49.73      6.85 o 
 -15   3  13        1.88        5.80      1.69 o 
 -14   3  13       17.34       13.72      2.15 o 
 -13   3  13       27.40       29.04      3.55 o 
 -12   3  13       43.06       33.18      3.64 o 
 -11   3  13       19.34       25.80      4.93 o 
 -10   3  13        5.06        2.72      1.39 o 
  -9   3  13       24.94       24.18      4.15 o 
  -8   3  13        3.03        4.72      2.63 o 
  -7   3  13        9.70        9.00      2.83 o 
  -6   3  13       60.50       53.73      7.34 o 
  -5   3  13       20.24       27.11      4.87 o 
  -4   3  13       34.82       33.98      6.24 o 
  -3   3  13       75.06       90.10     11.21 o 
  -2   3  13        2.87        6.51      2.92 o 
  -1   3  13        2.60        5.27      2.56 o 
   0   3  13       27.54       31.64     11.32 o 
   1   3  13      206.02      202.50      7.36 o 
   2   3  13      545.85      637.89     12.14 o 
   4   3  13      244.03      296.20     10.56 o 
   5   3  13        1.27        4.52      2.18 o 
   6   3  13        2.33        8.78      3.06 o 
   7   3  13        7.04        6.92      2.69 o 
   8   3  13        1.44        2.40      1.94 o 
   9   3  13      102.35       85.79     11.61 o 
  10   3  13        6.58        4.35      2.31 o 
  11   3  13        5.87        2.86      1.74 o 
  12   3  13        9.91       13.63      2.82 o 
  13   3  13       56.74       66.66     12.38 o 
  14   3  13       20.49       21.62      3.96 o 
 -11   4  13        0.00        3.23      1.10 o 
 -10   4  13        3.70        4.74      2.11 o 
  -9   4  13        5.13        3.46      1.74 o 
  -8   4  13        6.99        4.77      2.05 o 
  -7   4  13        2.37        1.52      1.08 o 
  -6   4  13        0.01        2.88      2.51 o 
  -5   4  13        3.55        6.42      2.27 o 
  -4   4  13        1.51        1.70      1.34 o 
  -3   4  13        0.27        2.84      1.27 o 
   1   4  13        0.95        3.48      2.21 o 
   2   4  13       28.83       25.64      6.73 o 
   3   4  13        0.02        1.25      2.83 o 
   4   4  13       33.81       41.67      4.79 o 
   5   4  13       36.33       38.90      5.94 o 
   6   4  13       10.68       13.59      6.09 o 
   7   4  13       53.33       50.47      4.82 o 
   8   4  13        2.46        4.76      1.40 o 
   9   4  13        7.66       14.21      3.09 o 
 -19   0  14       12.69       10.93      3.99 o 
 -18   0  14        0.49        1.44      0.81 o 
 -17   0  14        0.53        1.28      0.71 o 
 -16   0  14      121.31      146.69      5.18 o 
 -15   0  14      144.50      159.95      6.88 o 
 -14   0  14        0.69        1.62      0.67 o 
 -13   0  14      553.91      684.94      9.19 o 
 -12   0  14       30.94       25.14      6.00 o 
 -11   0  14      301.75      319.54      6.31 o 
 -10   0  14       93.62      103.37     10.00 o 
  -9   0  14      266.01      254.69      5.36 o 
  -8   0  14      497.06      503.43     12.30 o 
  -7   0  14      291.97      290.41      7.65 o 
  -5   0  14      298.80      299.45      9.00 o 
  -4   0  14      246.71      240.00      6.60 o 
  -3   0  14       18.82       16.69      2.87 o 
  -2   0  14       52.71       54.48      7.60 o 
  -1   0  14      694.91      609.24     12.59 o 
   0   0  14       86.10       83.19     12.74 o 
   1   0  14       27.42       23.77      3.05 o 
   2   0  14       20.76       35.30      6.88 o 
   3   0  14      330.63      322.06      6.60 o 
   4   0  14       41.23       47.80      3.83 o 
   5   0  14        4.72       11.88      2.31 o 
   6   0  14        1.92        6.52      1.63 o 
   7   0  14        0.05        1.43      1.27 o 
   8   0  14       92.37       98.86      4.32 o 
   9   0  14       43.21       46.76      4.61 o 
  10   0  14      152.92      155.57      9.71 o 
  11   0  14      103.34      106.09      8.69 o 
  12   0  14      399.96      416.76     13.20 o 
  13   0  14      346.39      355.26     11.21 o 
  14   0  14        4.46        2.01      1.38 o 
  15   0  14      172.36      162.24      9.29 o 
  16   0  14       46.95       43.18     11.21 o 
  17   0  14       82.52       88.42     11.15 o 
 -18   1  14       19.93       13.09      2.58 o 
 -17   1  14       40.29       38.16      4.55 o 
 -16   1  14       24.66       21.66      2.54 o 
 -15   1  14        2.58        1.68      1.53 o 
 -14   1  14       53.09       53.28      5.12 o 
 -13   1  14        2.37        3.04      1.39 o 
 -12   1  14       12.05        8.53      1.40 o 
 -11   1  14        8.28        5.85      1.05 o 
 -10   1  14        1.30        3.81      1.15 o 
  -9   1  14       33.60       32.65      3.82 o 
  -8   1  14       53.97       44.53      5.18 o 
  -7   1  14       87.84       89.55      2.67 o 
  -6   1  14       57.44       65.65      9.48 o 
  -5   1  14     1033.68      992.62      8.96 o 
  -4   1  14       22.81       20.62      2.44 o 
  -3   1  14        0.39        5.42      1.45 o 
  -2   1  14      535.09      523.60      9.39 o 
  -1   1  14       55.04       46.24      6.23 o 
   0   1  14      288.28      259.81      5.02 o 
   1   1  14      480.28      481.64      7.74 o 
   2   1  14       32.94       26.71      2.28 o 
   3   1  14        5.33       12.30      1.46 o 
   4   1  14      203.50      201.67      3.68 o 
   5   1  14       15.73       15.78      1.73 o 
   6   1  14       48.72       38.18      2.50 o 
   7   1  14        2.73        5.34      0.95 o 
   8   1  14       27.34       27.84      2.16 o 
   9   1  14       43.15       37.46      3.58 o 
  10   1  14        1.54        2.76      1.12 o 
  11   1  14        4.65        4.74      0.82 o 
  12   1  14       20.17       22.47      2.24 o 
  13   1  14       26.28       21.31      3.34 o 
  14   1  14       11.79        9.47      1.76 o 
  15   1  14       55.39       51.94      5.90 o 
  16   1  14      323.21      356.12     11.99 o 
  17   1  14      238.02      256.32      9.50 o 
 -17   2  14       12.04       16.82      3.17 o 
 -16   2  14       50.29       49.02      7.27 o 
 -15   2  14        0.58        1.41      0.85 o 
 -14   2  14        3.29        4.98      1.07 o 
 -13   2  14        0.76        2.60      1.85 o 
 -12   2  14       17.16       11.97      1.86 o 
 -11   2  14       13.85       13.24      3.62 o 
 -10   2  14        8.42        6.06      1.57 o 
  -9   2  14       23.34       24.91      4.29 o 
  -8   2  14      136.02      134.51     14.65 o 
  -7   2  14        6.84        1.78      1.52 o 
  -6   2  14      196.56      160.51     10.70 o 
  -5   2  14       15.32       13.47      2.79 o 
  -4   2  14        0.03        5.45      2.81 o 
  -3   2  14       17.42       27.93      5.60 o 
  -2   2  14       94.97      138.51     19.94 o 
  -1   2  14      808.48      814.87     13.97 o 
   0   2  14       16.76       16.32      2.95 o 
   1   2  14       37.84       33.67      3.75 o 
   2   2  14       48.66       61.68     11.51 o 
   3   2  14       93.05       74.52      4.76 o 
   4   2  14        9.66        7.86      1.27 o 
   5   2  14       32.47       33.77      1.79 o 
   6   2  14        5.27        2.82      0.69 o 
   7   2  14        2.03        2.82      0.64 o 
   8   2  14        0.09        1.58      0.66 o 
   9   2  14       32.73       26.86      2.35 o 
  10   2  14        0.50        2.56      1.02 o 
  11   2  14        0.17        1.84      0.72 o 
  12   2  14       21.12       20.51      2.67 o 
  13   2  14        2.35        2.13      1.15 o 
  14   2  14        0.61        1.02      1.44 o 
  15   2  14       78.48       67.83      8.18 o 
 -14   3  14        4.07        7.37      1.57 o 
 -13   3  14       39.19       39.93      4.39 o 
 -12   3  14        3.25        2.14      0.98 o 
 -11   3  14        3.76        4.82      2.02 o 
 -10   3  14       65.60       51.15      7.85 o 
  -9   3  14      119.96      126.17     17.24 o 
  -8   3  14        1.83        2.51      1.64 o 
  -7   3  14        1.69       -0.02      2.14 o 
  -6   3  14        5.27        2.75      2.18 o 
  -5   3  14        1.48        2.50      1.51 o 
  -4   3  14       36.01       41.09      5.32 o 
  -3   3  14        3.55       10.92      3.16 o 
   0   3  14        1.20        4.31      2.14 o 
   1   3  14        5.46        9.45      3.05 o 
   3   3  14      217.44      238.28      9.29 o 
   4   3  14      119.16      144.88     24.10 o 
   6   3  14        0.09        3.82      1.74 o 
   7   3  14        9.06       16.94      3.39 o 
   8   3  14        1.61        1.78      1.51 o 
   9   3  14       11.77        9.56      2.55 o 
  10   3  14       15.48       13.71      2.77 o 
  11   3  14      198.20      246.23      9.14 o 
  12   3  14        6.47        5.90      2.49 o 
  -9   4  14       11.67        6.99      2.06 o 
  -8   4  14       80.50       56.07     12.46 o 
  -7   4  14       35.23       21.30      3.19 o 
  -4   4  14       46.62       47.41      7.99 o 
  -3   4  14       10.30       16.66      4.75 o 
  -2   4  14        1.31        5.60      3.10 o 
   4   4  14       83.68       70.92     12.93 o 
   5   4  14       20.83       14.81      3.07 o 
   6   4  14      162.34      155.26     29.34 o 
   7   4  14      219.58      288.16     12.78 o 
   8   4  14       25.56       25.93      6.45 o 
 -17   1  15        2.31        2.87      1.22 o 
 -16   1  15        2.04        6.65      1.50 o 
 -15   1  15       56.40       61.47      5.69 o 
 -14   1  15       14.39       11.52      2.47 o 
 -13   1  15        1.67        2.83      0.82 o 
 -12   1  15        6.42        5.19      0.78 o 
 -11   1  15       59.99       61.65      4.05 o 
 -10   1  15        3.62        3.99      1.10 o 
  -9   1  15       39.12       32.80      4.72 o 
  -8   1  15       67.62       71.53      2.86 o 
  -7   1  15       25.83       21.01      2.31 o 
  -6   1  15        6.17        5.47      1.08 o 
  -5   1  15       12.36       11.93      2.40 o 
  -4   1  15       68.97       70.99      5.76 o 
  -3   1  15       78.84       60.25      6.94 o 
  -2   1  15        4.72        5.22      1.03 o 
  -1   1  15       29.69       25.14      3.46 o 
   0   1  15       22.62       16.78      2.98 o 
   1   1  15       25.56       20.03      2.82 o 
   2   1  15        2.80        4.20      1.45 o 
   3   1  15       63.54       62.05      5.64 o 
   4   1  15        3.52        5.69      1.04 o 
   5   1  15       24.07       33.69      2.93 o 
   6   1  15        0.00        1.98      0.83 o 
   7   1  15       29.82       32.46      3.12 o 
   8   1  15       20.98       25.06      2.18 o 
   9   1  15        0.17        1.01      0.88 o 
  10   1  15        8.35        5.88      0.97 o 
  11   1  15        2.22        3.18      1.03 o 
  12   1  15        1.58        2.61      0.95 o 
  13   1  15       35.56       33.89      3.15 o 
  14   1  15        0.01        1.05      0.75 o 
  15   1  15       97.21       79.37      8.52 o 
 -16   2  15        3.02        3.66      1.56 o 
 -15   2  15       27.54       23.47      3.70 o 
 -14   2  15       56.16       67.60      5.18 o 
 -13   2  15      126.63      142.79      5.62 o 
 -12   2  15       34.68       47.00      8.46 o 
 -11   2  15        5.10        4.29      2.24 o 
 -10   2  15        5.93        7.53      2.35 o 
  -9   2  15       24.44       25.85      4.75 o 
  -8   2  15       28.23       36.36      5.85 o 
  -7   2  15       96.39       77.49      9.85 o 
  -6   2  15       25.26       27.14      4.83 o 
  -5   2  15      200.26      199.31     15.39 o 
  -4   2  15      209.78      217.76     13.49 o 
  -3   2  15       36.40       44.30      7.03 o 
  -2   2  15      359.67      348.32     12.85 o 
  -1   2  15      683.48      636.35     11.96 o 
   0   2  15        4.51        7.38      3.49 o 
   1   2  15       15.21       11.09      3.09 o 
   2   2  15      107.95      107.99     15.45 o 
   3   2  15       39.84       39.46      8.03 o 
   4   2  15        0.86        3.01      2.04 o 
   5   2  15        9.10       10.34      3.51 o 
   6   2  15      119.76      143.87      7.85 o 
   7   2  15       53.45       59.29      5.86 o 
   8   2  15      120.05      109.74      9.07 o 
   9   2  15        1.34        3.76      1.62 o 
  10   2  15        0.95        1.21      1.52 o 
  11   2  15        0.72        4.07      1.95 o 
  12   2  15       15.66       10.61      2.49 o 
  13   2  15       18.79       14.79      2.34 o 
  14   2  15        0.02        0.93      1.20 o 
 -13   3  15        2.10        3.03      1.25 o 
 -12   3  15       31.65       36.88      5.58 o 
 -11   3  15        1.37        2.18      1.51 o 
 -10   3  15       66.32       49.47     10.38 o 
  -9   3  15       67.33       55.11     15.64 o 
  -8   3  15        5.85        2.65      1.62 o 
  -7   3  15       22.17       24.99      5.14 o 
  -6   3  15        0.77        8.92      3.02 o 
  -3   3  15       71.62       78.83      9.90 o 
  -2   3  15       23.29       47.20      6.59 o 
   0   3  15        0.51        0.76      2.15 o 
   1   3  15        1.15        7.58      4.29 o 
   2   3  15      193.65      163.41     15.57 o 
   4   3  15      305.33      348.21     19.04 o 
   5   3  15        7.98       12.66      3.29 o 
   6   3  15        5.97       16.62      5.01 o 
   7   3  15       15.44       11.34      2.71 o 
   8   3  15        1.48        2.01      1.19 o 
   9   3  15        1.11        2.89      1.65 o 
  10   3  15       19.62       20.71      2.95 o 
  11   3  15       12.73        7.97      2.20 o 
  -7   4  15       21.01       22.70      6.57 o 
  -6   4  15        1.59        1.26      1.70 o 
  -5   4  15        1.51        2.46      1.24 o 
  -4   4  15        6.58       11.67      3.18 o 
   1   4  15        4.83        4.65      1.74 o 
   2   4  15        1.10        4.71      2.37 o 
   3   4  15       11.50        9.33      4.56 o 
   5   4  15       95.76      121.84      7.61 o 
 -16   0  16        2.08        1.43      0.78 o 
 -15   0  16       47.91       32.23      9.97 o 
 -14   0  16       68.68       76.71      4.25 o 
 -13   0  16       72.87       72.20     11.57 o 
 -12   0  16        6.23        5.09      1.47 o 
 -11   0  16       13.10       18.11      2.75 o 
 -10   0  16       31.71       25.41      4.77 o 
  -9   0  16        0.00        0.81      0.70 o 
  -8   0  16       88.34       89.16      9.93 o 
  -7   0  16       63.24       72.98     10.37 o 
  -6   0  16      105.89      102.07     12.00 o 
  -5   0  16        2.16        5.09      1.60 o 
  -2   0  16        5.36        6.57      2.16 o 
  -1   0  16        5.15        4.85      2.64 o 
   0   0  16      208.03      209.91      6.64 o 
   1   0  16      186.20      196.32     13.40 o 
   2   0  16     1351.01     1396.46     13.98 o 
   4   0  16        5.86        4.31      1.26 o 
   5   0  16       45.56       35.87      6.03 o 
   6   0  16      199.36      196.76      8.46 o 
   7   0  16       44.74       41.02      4.42 o 
   8   0  16        0.87        0.72      1.74 o 
   9   0  16        8.51        3.91      1.34 o 
  10   0  16      111.79      112.24     17.57 o 
  11   0  16        7.06        6.23      1.81 o 
  12   0  16        8.90        9.73      2.14 o 
  13   0  16       90.41       72.03     12.95 o 
  14   0  16      105.10       94.68     11.61 o 
 -16   1  16       48.46       26.52      8.21 o 
 -15   1  16       33.85       33.82      5.38 o 
 -14   1  16       51.51       42.53     10.78 o 
 -13   1  16        3.15        1.69      2.04 o 
 -12   1  16      141.99      145.58      4.94 o 
 -11   1  16       50.12       50.37      7.40 o 
 -10   1  16        9.94        6.96      1.51 o 
  -9   1  16       41.69       29.34      3.56 o 
  -8   1  16        4.76        6.66      2.71 o 
  -7   1  16       63.11       57.50      3.80 o 
  -6   1  16        5.74        2.77      0.58 o 
  -5   1  16        0.87        4.01      2.12 o 
  -4   1  16       10.48       14.95      2.40 o 
  -3   1  16       46.67       55.49      5.63 o 
  -2   1  16      129.60      102.11      8.53 o 
  -1   1  16        5.62        7.32      3.78 o 
   0   1  16        0.16        3.22      1.81 o 
   1   1  16       16.88       13.64      2.38 o 
   2   1  16        0.72        5.82      1.77 o 
   3   1  16      129.52      117.72      9.58 o 
   4   1  16       54.39       50.09      4.14 o 
   5   1  16       29.35       20.70      2.20 o 
   6   1  16       73.40       69.51      5.55 o 
   7   1  16        0.63        2.58      1.20 o 
   8   1  16        1.86        3.67      1.11 o 
   9   1  16       26.29       23.79      2.49 o 
  10   1  16       37.99       37.83      3.64 o 
  11   1  16        1.52        2.77      0.79 o 
  12   1  16        5.07        4.68      1.21 o 
  13   1  16        2.50        4.90      1.23 o 
  14   1  16       19.76       17.40      2.11 o 
 -14   2  16        3.74        1.93      0.89 o 
 -13   2  16        1.89        5.04      1.30 o 
 -12   2  16       44.01       36.33      6.57 o 
 -11   2  16       89.76       99.44     11.12 o 
 -10   2  16        0.07        1.74      1.64 o 
  -9   2  16       12.64       16.27      4.34 o 
  -8   2  16        0.58        5.16      2.74 o 
  -7   2  16       17.74       23.85      5.57 o 
  -6   2  16      151.82      146.66      9.53 o 
  -5   2  16       45.97       44.67      8.66 o 
  -4   2  16        1.35        5.29      2.27 o 
  -3   2  16      194.24      195.38     10.78 o 
  -2   2  16        0.65        5.50      3.33 o 
  -1   2  16        3.51        6.26      2.44 o 
   0   2  16       52.08       47.39     11.94 o 
   1   2  16       34.77       41.21      5.08 o 
   2   2  16       14.03       13.21      3.36 o 
   3   2  16       15.13       12.82      2.94 o 
   4   2  16        3.71        6.39      2.93 o 
   5   2  16       90.50       92.32      9.30 o 
   6   2  16       18.50       19.76      4.08 o 
   7   2  16        8.09       14.45      3.01 o 
   8   2  16        8.13        8.72      2.16 o 
   9   2  16        3.45        3.32      1.77 o 
  10   2  16       18.11       22.67      3.59 o 
  11   2  16        2.52        3.71      2.33 o 
  12   2  16        0.15        2.30      1.25 o 
 -11   3  16        3.25        3.37      1.22 o 
 -10   3  16       82.18       63.43     11.08 o 
  -9   3  16        9.80        4.39      2.15 o 
  -8   3  16        6.21        3.24      2.40 o 
  -7   3  16        3.86        9.30      4.05 o 
  -6   3  16       47.91       34.91      6.70 o 
  -5   3  16        1.30        3.64      2.12 o 
   0   3  16        0.02        3.26      2.47 o 
   3   3  16       16.43       19.19      5.42 o 
   4   3  16       72.08       59.93     10.98 o 
   5   3  16       65.62       67.93      9.56 o 
   6   3  16       87.85       92.51      7.02 o 
   7   3  16        0.69        4.28      3.10 o 
   8   3  16        3.52        3.73      1.73 o 
   9   3  16       12.11        6.19      2.29 o 
 -14   1  17       12.47       15.34      4.13 o 
 -13   1  17       13.74        8.25      2.55 o 
 -12   1  17      208.19      242.22      5.64 o 
 -11   1  17       57.47       43.76      6.83 o 
 -10   1  17       16.33       21.27      5.08 o 
  -9   1  17       47.80       48.25     10.40 o 
  -8   1  17        5.12        5.05      1.95 o 
  -7   1  17       71.25       59.00      9.36 o 
  -6   1  17        7.44       10.51      3.00 o 
  -5   1  17      179.88      183.51      7.97 o 
  -4   1  17       49.47       45.08      6.12 o 
  -3   1  17      121.26      114.00      7.66 o 
  -2   1  17       93.94       90.53      7.63 o 
  -1   1  17       69.51       54.03      6.60 o 
   0   1  17        1.99        2.77      1.49 o 
   1   1  17        0.15        1.57      0.84 o 
   2   1  17        0.02        2.69      1.01 o 
   3   1  17       47.04       43.57      6.55 o 
   4   1  17       15.35       21.53      5.71 o 
   5   1  17       33.23       24.71      2.46 o 
   6   1  17        5.60        2.55      0.74 o 
   7   1  17       72.29       84.73      5.08 o 
   8   1  17       25.43       24.13      2.57 o 
   9   1  17        4.23        4.14      1.11 o 
  10   1  17       62.70       64.07      7.18 o 
  11   1  17        1.34        1.84      0.99 o 
  12   1  17       42.15       32.75      3.03 o 
 -12   2  17        0.83        1.68      0.98 o 
 -11   2  17        0.19        2.17      1.10 o 
 -10   2  17       10.81       17.92      4.57 o 
  -9   2  17        0.07        1.20      1.51 o 
  -8   2  17        0.45        2.31      2.52 o 
  -7   2  17        1.52        5.69      3.03 o 
  -6   2  17       19.88       17.81      3.84 o 
  -5   2  17        0.00        2.86      2.42 o 
  -4   2  17        3.05        8.09      3.56 o 
  -3   2  17        2.99        3.04      1.63 o 
  -2   2  17        0.02        1.05      1.55 o 
  -1   2  17       28.51       48.59      7.15 o 
   2   2  17       23.18       29.14      5.36 o 
   3   2  17       42.18       71.01     15.10 o 
   4   2  17        4.52       11.06      3.78 o 
   5   2  17       51.83       59.96      5.64 o 
   6   2  17       17.97       20.91      4.00 o 
   7   2  17       11.60       15.70      2.55 o 
   8   2  17       75.65      104.53      5.68 o 
   9   2  17        9.65        7.03      2.16 o 
  10   2  17       30.60       32.42      4.12 o 
  -8   3  17       49.95       48.53      9.01 o 
  -7   3  17        0.46        0.21      1.40 o 
  -6   3  17       10.11       13.02      3.69 o 
  -5   3  17        7.56        5.70      2.54 o 
  -4   3  17        1.51        2.37      2.37 o 
   2   3  17      175.05      237.91     11.87 o 
   4   3  17       21.43       12.71      3.47 o 
   5   3  17        4.73        4.60      3.15 o 
   6   3  17       17.15       26.80      7.54 o 
 -13   0  18        0.17        0.85      1.26 o 
 -12   0  18       33.58       21.35      7.01 o 
 -11   0  18      111.08      134.28      4.73 o 
 -10   0  18      320.81      395.17     29.05 o 
  -9   0  18        3.79        4.20      1.12 o 
  -8   0  18      453.17      490.93      7.89 o 
  -7   0  18       46.96       67.49      9.77 o 
  -6   0  18      109.41      140.14      6.25 o 
  -5   0  18       31.88       30.89      4.86 o 
  -4   0  18       47.66       58.89     11.29 o 
  -3   0  18      146.70      158.18     15.66 o 
  -2   0  18       28.85       21.84      4.82 o 
  -1   0  18        9.14       12.13      3.11 o 
   0   0  18        7.41        9.21      2.32 o 
   1   0  18        1.99       10.40      3.37 o 
   2   0  18       52.61       37.28      8.91 o 
   3   0  18        4.06        2.94      2.74 o 
   4   0  18        4.41        8.71      3.38 o 
   5   0  18       34.48       22.80      3.96 o 
   6   0  18       26.76       25.85      4.51 o 
   7   0  18       87.92       68.01      7.39 o 
   8   0  18       14.31       15.78      3.11 o 
   9   0  18        1.92        3.33      1.68 o 
  10   0  18       87.72      110.38      6.90 o 
  11   0  18        3.92        2.87      1.73 o 
 -12   1  18       11.86       10.30      2.04 o 
 -11   1  18       72.78       92.86     14.56 o 
 -10   1  18        8.59        6.07      1.52 o 
  -9   1  18       18.69       10.25      4.23 o 
  -8   1  18        3.33        3.53      1.67 o 
  -7   1  18        3.08       12.29      2.90 o 
  -6   1  18       13.87       13.73      3.98 o 
  -5   1  18       27.89       37.03      9.97 o 
  -2   1  18       17.07       16.36      3.90 o 
  -1   1  18       12.68       12.29      3.27 o 
   0   1  18        5.81        4.49      1.16 o 
   1   1  18        9.73        8.89      3.32 o 
   2   1  18       82.57       63.43     11.99 o 
   3   1  18       10.07       12.04      3.57 o 
   4   1  18       42.27       49.82     10.41 o 
   5   1  18       45.58       40.10      4.93 o 
   6   1  18       10.00        5.10      1.05 o 
   7   1  18       55.50       44.95      4.99 o 
   8   1  18        0.76        2.40      0.72 o 
   9   1  18       37.77       34.08      4.04 o 
  10   1  18        2.06        2.20      0.80 o 
 -10   2  18       12.98       15.71      4.26 o 
  -9   2  18       20.87       16.45      4.48 o 
  -8   2  18       21.32       16.57      5.10 o 
  -7   2  18       20.44       16.19      6.14 o 
  -6   2  18        1.47        2.87      1.61 o 
  -4   2  18        0.89        4.42      2.66 o 
  -3   2  18       17.81       18.39      6.83 o 
   0   2  18        0.03        3.31      1.54 o 
   1   2  18        9.87        8.93      3.94 o 
   2   2  18        7.27        9.22      3.20 o 
   3   2  18        0.18        2.99      1.97 o 
   4   2  18        3.65        6.74      2.29 o 
   5   2  18       39.62       37.54      7.72 o 
   6   2  18       64.89       77.89      7.21 o 
   7   2  18       55.92       61.15      7.34 o 
   8   2  18        0.72        2.81      1.25 o 
  -4   3  18        6.14        7.66      4.62 o 
  -2   3  18        0.18        3.53      1.49 o 
   1   3  18        0.60        3.68      2.21 o 
   2   3  18      176.85      189.52     21.83 o 
 -10   1  19        2.55        3.49      1.43 o 
  -9   1  19        0.18        5.37      2.68 o 
  -8   1  19      144.82      145.10      9.85 o 
  -7   1  19       36.71       43.16     10.35 o 
  -6   1  19       12.12       12.61      3.75 o 
  -5   1  19       66.21       57.18     12.82 o 
  -4   1  19       27.35       33.16      7.33 o 
  -1   1  19        2.03        3.27      2.05 o 
   1   1  19        2.70        3.26      2.66 o 
   2   1  19        1.65        5.56      3.75 o 
   3   1  19       46.00       47.16      5.38 o 
   4   1  19        6.06        9.96      3.28 o 
   5   1  19       93.54       94.94     24.22 o 
   6   1  19       66.57       59.71     12.08 o 
   7   1  19        2.74        1.74      1.44 o 
   8   1  19        1.71        4.68      1.56 o 
  -7   2  19        8.86        7.15      2.29 o 
  -6   2  19       33.04       29.63      7.39 o 
   2   2  19        4.26        5.83      2.90 o 
   3   2  19       14.31       14.19      4.30 o 
   4   2  19       94.44      120.79      6.73 o 
   5   2  19        8.49        9.77      3.58 o 
   2   0  20        1.86        1.64      1.99 o 
   3   0  20       54.39       52.90      6.05 o 
   4   0  20       45.49       39.08      3.91 o 
   5   0  20       12.10       10.27      4.15 o 
   6   0  20        1.22        1.39      1.80 o 
  -7   1  20       17.65       17.12      5.59 o 
  -6   1  20       34.97       27.33      7.66 o 
  -5   1  20        0.02        2.53      2.64 o 
  -4   1  20      224.43      295.14     14.28 o 
  -2   1  20       71.75       64.66     13.53 o 
   0   1  20        2.41        7.48      2.32 o 
   1   1  20        0.60        3.44      1.93 o 
   4   1  20        9.57       12.37      3.51 o 
                                                 
